# Supplementary material for: Homeobox transcription factor OsZHD2 promotes root meristem activity in rice by inducing ethylene biosynthesis
Source: J Exp Bot. 2020 May 25;71(18):5348–64. doi: 10.1093/jxb/eraa209 (PMC7501826; doi:10.1093/jxb/eraa209)
Supplement: eraa209_suppl_Supplementary_Tables [file eraa209_suppl_supplementary_tables.xlsx]

## Sheet: Table S1
Table S1. Primers used in the present study.
Primer name	Sequence (5' to 3')
ZHD2 FL_OX_F	AAGCTTATGGATTTCGACGACCATGA
ZHD2 FL_OX_R	ACTAGTCTATGGCGCCTTCTTGCC
ZHD2_RT_F (internal)	CCGTGCAGCAGTTCTGCGA
ZHD2_RT_R (internal)	CAGGGTGTGCTTGTTGTTGTG
ZHD2 in situ_F	TCCGGCTCCGGCAAGAAGCG
ZHD2 in situ_R	CACAACAACAAGCACACCCTG
Ubi_RT_F	TGAAGACCCTGACTGGGAAG
Ubi_RT_R	TGAAGACCCTGACTGGGAAG
SAM2_RT_F	CATTGTCCAGGTGTCGTATG
SAM2_RT_R	CACTTGCAGCCTCTAAAACTG
ACO2 RT_F	AACCTGTACGTGCGCCACA
ACO2 RT_R	CTTGACGCGATACTTACATCC
ACS5 RT-F	CAGGATTACCATGGCCTCAA
ACS5 RT-R	ACCACGGTCAGGCGCAAGA
OASA2_RT_F	GGCAAGACAGAGAAGGAAGA
OASA2_RT_R	ATCGTGTTGTGGCTTGGCG
TAR2_RT_F	ACTTCTCCGACGTGACCAAC
TAR2_RT_R	GGATCAAGAACAGCTTCACG
YUC7_RT_F	GCTACCGCAGCAATGTGC
YUC7_RT_R	ATCGAGTAGCAGTAGCAACG
ZHD2 single CRISPR_F	GGCATAGCCCGAGCTCAGAGGCAT
ZHD2 single CRISPR_R	AAACATGCCTCTGAGCTCGGGCTA
ZHD1 ZHD2 double CRISPR_F	GGCAACTCGCCGCAGCCGTCCA
ZHD1 ZHD2 double CRISPR_R	AAACTGGACGGCTGCGGCGAGT

## Sheet: Table S2
Table S2. Primers used in ChIP assays.
Primer name	Sequence (5' to 3')
SAM2_1F	GGACAGGAAAGGCCACTCTT
SAM2_1R	GACTTCCTCGCCAATTACACT
SAM2_2F	CGCTGTCGGATTAGTATGTTG
SAM2_2R	TATTGACGGTGGAGTCTACTTC
SAM2_3F	CAAGCCACTGGGATTGGTTG
SAM2_3R	CTATCGCCTTCAAGGCATCA
SAM2_4F	GTTCTAACTAAGTATTTGTCACTG
SAM2_4R	GCACGCCGCACACTCTCT
SAM2_5F	AGAGAGTGTGCGGCGTGC
SAM2_5R	GAGGGAGGCAGAGGCAGC
SAM2_6F	GGAAACTAATCAAGGGCTTA
SAM2_6R	TTGTTCGCCGCAGGGTCGT
SAM2_7F	GGAGGTGACATAAGATGCTG
SAM2_7R	TGTTGCAACATGCGAACTCAG
SAM2_8F	GGAGGTGACATAAGATGCTG
SAM2_8R	TGTTGCAACATGCGAACTCAG
SAM2_9F	CTGAGTTCGCATGTTGCAACA
SAM2_9R	GTTGGTAATCTAGTGAATTGCTC
SAM2_10F	GCTGCTACCTGACACTAATG
SAM2_10R	GAAGTGAAGAGGAAGGTGTCAA
SAM2_11F	TGTTCTTGCTACCAAGCTCG
SAM2_11R	GGTTGAGATGGAAGATGGTC
ACS5_1F	GGTTCAGTGTTGTAATAAAGTTTC
ACS5_1R	AGCGTATAACTACTCCCTCC
ACS5_2F	GGTTCAAGTAGTACCGGAGG
ACS5_2R	TTCGGATTGAGCCAACACAGAGT
ACS5_3F	ACTCTGTGTTGGCTCAATCCGAA
ACS5_3R	TTGTTTGTGTGTATAAGGCC
ACS5_4F	GGCCTTATACACACAAACAA
ACS5_4R	CCCTATGTAGAAAGCACCCT
ACS5_5F	AGGGTGCTTTCTACATAGGG
ACS5_5R	GTCCGTTTGAGAACTCTATCC
ACS5_6F	GATTTTACCCTATCAGCTGT
ACS5_6R	CTGCCTTACCAATTGGCCAC
ACS5_7F	GTGGCCAATTGGTAAGGCAG
ACS5_7R	GGGTAAACCTTCCATTCATA
ACS5_8F	TATGAATGGAAGGTTTACCC
ACS5_8R	CCGCGATATATATTCACAATCTT
ACS5_9F+B62A40:B66	CTTGACCTATGATAAAGTTGAAG
ACS5_9R	CCGATTACGAGACCAGCCA
ACS5_10F	CATGCAATGATTCGGCAACG
ACS5_10R	CTGTAACCATGGACGACTTGT
ACS5_11F	AGTGACATTCATAACCATCAAACCT
ACS5_11R	TTCCGTTGTCGCCATTCTCC
ACS5_12F	GGAGAATGGCGACAACGGAA
ACS5_12R	GATTGATTGCTCACTCTCTCTC
ACS5_13F	GTACTACGCTACACTGTCTG
ACS5_13R	GTCAGAGGCTGCTCATAGC
ACO2_1F	CACATTCCATAACCCTGGACTA
ACO2_1R	CTTTAGTCCCAGCCACATCG
ACO2_2F	GCACATCTACAGTTCTACACTG
ACO2_2R	TACTTCGACTTTCATGCGCTAG
ACO2_3F	AGTGCCGGTGAGCCCAGT
ACO2_3R	CGCTGCGATCTCCACTTGA
ACO2_4F	GAGTAATTGGTTCCATTGATGC
ACO2_4R	GATTTAACACCAAACAGGCACA
ACO2_5F	ATATTAGCAGTTCGTAGGGCTC
ACO2_5R	ACCGGATAGGGTTTGGATAAG
ACO2_6F	CGAATCGGACAACGTCGAC
ACO2_6R	CTAGGAAGGTGGTTCAGACC
ACO2_7F	GGTATATAGAATAGTAACCACCAC
ACO2_7R	GTGATTTGGTCCAACGGAGAG
ACO2_8F	CGTGCCATAATAAGTGTAGCC
ACO2_8R	TCTGTGTGTCTGTGTGTGCAC
YUCCA7_1F	ACAACCATGCATTTATTGCTCG
YUCCA7_1R	TAAACTACCTTGTTAATTGGAGG
YUCCA7_2F	CATCATGCTCGCTTAACTGC
YUCCA7_2R	GATTCTAATTAGTGATGAGGCA
YUCCA7_3F	TACGTGCCTAGGGCATCACC
YUCCA7_3R	TTCTGGTTCTGGGCTCGGC
YUCCA7_4F	TCTCTCTCATCAAGCCAACG
YUCCA7_4R	TCATAAGCATACTTAGCGTAGG
YUCCA7_5F	CCTACGCTAAGTATGCTTATGA
YUCCA7_5R	GGATCGATGAAGCTTAGACTTAG
YUCCA7_6F	CTCTTCCATCATCACACACAC
YUCCA7_6R	TGTGTTGGAGCACCATGGCT
TAR2_1F	CAAGTCTGCGTTCGACGGT
TAR2_1R	CGCTATGAATCTGAGGCTATG
TAR2_2F	CAGCCTATACTCGCTAAGAAC
TAR2_2R	TTTGTGTTAGCTGAAATGCGAC
TAR2_3F	ACACACGAGCTCTTGTCAGC
TAR2_3R	CCGTTGCTCGCTTGGAAC
TAR2_4F	CGTTATCAACCTTGACCAGTG
TAR2_4R	CCAAGAATGTCAGAACTCCAT

## Sheet: Table S3
Table S3. Genes up-regulated at 4 DAG in ZHD2-D.
		4 DAG
gene	Pfam:pfam_Description	WT	ZHD2-D	FC
OS08G0479400	ZHD2	0	494.697	Inf	Up
OS06G0552900	FT-Like12	0.53147	58.4296	109.94	Up
OS01G0293000	S-adenosylmethionine synthetase	10.6128	772.405	72.7809	Up
OS02G0789700	Nucleotide-binding, alpha-beta plait domain containing protein	1.06294	64.0839	60.2892	Up
OS06G0553200	Protein of unknown function (DUF1552). A family of proteins identified in Rhodopirellula baltica.	4.77657	124.056	25.9719	Up
OS02G0732800	GDSL-like Lipase/Acylhydrolase.	8.48354	96.1125	11.3293	Up
OS11G0592200	Barwin family.	20.6741	203.566	9.84646	Up
OS04G0442700	Adenovirus IVa2 protein. IVa2 protein can interact with the adenoviral packaging signal and that this interaction involves DNA sequences that have previously been demonstrated to be required for packaging. During the course of lytic infection, the adenovirus major late promoter (MLP) is induced to high levels after replication of viral DNA has started. IVa2 is a transcriptional activator of the m…	16.9571	125.026	7.37308	Up
OS01G0854800	Cytochrome P450. Cytochrome P450s are haem-thiolate proteins involved in the oxidative degradation of various compounds. They are particularly well known for their role in the degradation of environmental toxins and mutagens. They can be divided into 4 classes, according to the method by which electrons from NAD(P)H are delivered to the catalytic site. Sequence conservation is relatively low with…	8.9917	65.7824	7.3159	Up
OS03G0694000	Cupin. This family represents the conserved barrel domain of the 'cupin' superfamily ('cupa' is the Latin term for a small barrel). This family contains 11S and 7S plant seed storage proteins, and germins. Plant seed storage proteins provide the major nitrogen source for the developing plant.	42.9459	305.327	7.10958	Up
OS03G0693900	Cupin. This family represents the conserved barrel domain of the 'cupin' superfamily ('cupa' is the Latin term for a small barrel). This family contains 11S and 7S plant seed storage proteins, and germins. Plant seed storage proteins provide the major nitrogen source for the developing plant.	189.159	1236.62	6.53746	Up
OS03G0693800	Cupin. This family represents the conserved barrel domain of the 'cupin' superfamily ('cupa' is the Latin term for a small barrel). This family contains 11S and 7S plant seed storage proteins, and germins. Plant seed storage proteins provide the major nitrogen source for the developing plant.	107.061	696.632	6.50689	Up
OS12G0105975	ThiF family. This family contains a repeated domain in ubiquitin activating enzyme E1 and members of the bacterial ThiF/MoeB/HesA family.	65.1311	392.976	6.03362	Up
OS01G0197900	RNA dependent RNA polymerase. This family of proteins are eukaryotic RNA dependent RNA polymerases. These proteins are involved in post transcriptional gene silencing where they are thought to amplify dsRNA templates.	9.00169	52.8613	5.87237	Up
OS03G0170900	OsSUT1, SUCROSE TRANSPORTER 1	24.9058	142.556	5.72381	Up
OS10G0403800	Helix-loop-helix DNA-binding domain.	11.659	66.0832	5.66798	Up
OS11G0428800	Plastocyanin-like domain. This family represents a domain found in flowering plants related to the copper binding protein plastocyanin. Some members of this family may not bind copper due to the lack of key residues.	532.944	2960.91	5.55575	Up
OS07G0109700	Conserved hypothetical protein	111.292	514.101	4.61938	Up
OS05G0595200	Cysteine-rich secretory protein family. This is a large family of cysteine-rich secretory proteins, antigen 5, and pathogenesis-related 1 proteins (CAP) that are found in a wide range of organisms, including prokaryotes and non-vertebrate eukaryotes, The nine subfamilies of the mammalian CAP 'super'family include: the human glioma pathogenesis-related 1 (GLIPR1), Golgi associated pathogenesis rel…	36.5516	168.455	4.6087	Up
OS12G0141900	Ubiquitin-2 like Rad60 SUMO-like.	16.9671	77.4348	4.56382	Up
OS02G0771600	AMINOCYCLOPROPANE-1-CARBOXYLIC ACID OXIDASE 3	23.8396	94.3873	3.95927	Up
OS03G0439700	Protein of unknown function (DUF1230). This family consists of several hypothetical plant and photosynthetic bacterial proteins of around 160 residues in length. The function of this family is unknown although looking at the species distribution the protein may play a part in photosynthesis.	22.2485	85.1641	3.82786	Up
OS12G0584700	EpsG family. This family of proteins are related to the EpsG protein from B. subtilis. These proteins are likely glycosyl transferases belonging to the membrane protein GT-C clan.	31.2935	119.165	3.808	Up
OS02G0715000	xylem cysteine proteinase 2 precursor	69.3662	246.253	3.55004	Up
OS09G0568400	Ribosomal L40e family. Bovine L40 has been identified as a secondary RNA binding protein. L40 is fused to a ubiquitin protein.	58.7934	205.514	3.49553	Up
OS07G0416900	Fatty acid desaturase.	55.1231	191.359	3.47149	Up
OS11G0604900	NB-ARC domain.	99.2018	340.049	3.42785	Up
OS08G0501700	Protein tyrosine kinase.	34.4423	117.408	3.40882	Up
OS11G0262600	Growth factor receptor domain IV. This is the fourth extracellular domain of receptor tyrosine protein kinases. Interaction between this domain and the furin-like domain (pfam00757) regulates the binding of ligands to the receptor L domains (pfam01030).	48.2239	162.857	3.37709	Up
OS07G0106700	Dirigent-like protein. This family contains a number of proteins which are induced during disease response in plants. Members of this family are involved in lignification.	144.214	474.343	3.28917	Up
OS03G0126300	Spermine/spermidine synthase. Spermine and spermidine are polyamines. This family includes spermidine synthase that catalyses the fifth (last) step in the biosynthesis of spermidine from arginine, and spermine synthase.	44.5369	145.867	3.2752	Up
OS06G0141200	Zn-finger in Ran binding protein and others.	146.236	443.804	3.03485	Up
OS08G0298700	male sterility protein	286.563	869.199	3.03319	Up
OS01G0564300	OsFKBP46, Peptidyl-prolyl cis-trans isom	136.723	408.723	2.98942	Up
OS01G0495701	Herpesvirus BMRF2 protein.	122.935	364.902	2.96826	Up
OS09G0456900	Domain of unknown function DUF223.	92.1728	268.536	2.9134	Up
OS05G0380200	YjcZ-like protein. This family of proteins is functionally uncharacterized. The family includes the YjcZ protein from Escherichia coli. This family of proteins is found in enteric bacteria. Proteins in this family are approximately 300 amino acids in length. There are two conserved sequence motifs: FGD and MPR.	124.944	358.849	2.87208	Up
OS02G0252400	OsDof3, dof zinc finger domain containing protein	83.6792	239.561	2.86285	Up
OS03G0182900	Non-protein coding transcript	83.7425	234.664	2.80221	Up
OS12G0508400	Conserved hypothetical protein	125.021	347.493	2.77949	Up
OS01G0952800	Domain of unknown function (DUF4228). This domain is found in plants. The function is not known.	201.917	557.664	2.76184	Up
OS03G0848700	NB-ARC domain.	80.6303	219.019	2.71633	Up
OS03G0431600	Keratin, high sulfur B2 protein. High sulfur proteins are cysteine-rich proteins synthesized during the differentiation of hair matrix cells, and form hair fibres in association with hair keratin intermediate filaments. This family has been divided up into four regions, with the second region containing 8 copies of a short repeat. This family is also known as B2 or KAP1.	68.928	185.474	2.69084	Up
OS01G0173600	Glyoxalase/Bleomycin resistance protein/Dioxygenase superfamily.	49.2569	131.35	2.66663	Up
OS02G0280200	Glycosyl hydrolases family 16.	62.5703	164.308	2.62597	Up
OS10G0195250	BNR repeat-like domain. This family of proteins contains BNR-like repeats suggesting these proteins may act as sialidases.	245.368	643.068	2.62083	Up
OS01G0269800	NB-ARC domain.	66.2806	172.935	2.60914	Up
OS03G0794000	Protease inhibitor/seed storage/LTP family. This family is composed of trypsin-alpha amylase inhibitors, seed storage proteins and lipid transfer proteins from plants.	62.5403	151.736	2.42622	Up
OS11G0521000	OsGELP111, GDSL ESTERASE/LIPASE PROTEIN 111	385.692	932.107	2.41672	Up
OS07G0258400	Natural resistance-associated macrophage protein. The natural resistance-associated macrophage protein (NRAMP) family consists of Nramp1, Nramp2, and yeast proteins Smf1 and Smf2. The NRAMP family is a novel family of functional related proteins defined by a conserved hydrophobic core of ten transmembrane domains. This family of membrane proteins are divalent cation transporters. Nramp1 is an int…	179.127	422.735	2.35997	Up
OS03G0105500	ABC-2 family transporter protein. This family is related to the ABC-2 membrane transporter family pfam01061.	64.1081	149.146	2.32647	Up
OS01G0216000	GDSL-like Lipase/Acylhydrolase.	420.525	973.296	2.31447	Up
OS01G0655500	Protein kinase domain.	517.296	1188.29	2.29712	Up
OS05G0103800	Conserved hypothetical protein	467.773	1071.66	2.29099	Up
OS02G0649900	OPT oligopeptide transporter protein. The OPT family of oligopeptide transporters is distinct from the ABC pfam00005 and PTR pfam00854 transporter families. OPT transporters were first recognized in fungi (Candida albicans and Schizosaccharomyces pombe), but this alignment also includes orthologues from Arabidopsis thaliana. OPT transporters are thought to have 12-14 transmembrane domains and con…	345.603	788.523	2.28159	Up
OS10G0518000	Non-protein coding transcript	2285.76	5165.34	2.25979	Up
OS01G0734000	WRKY DNA -binding domain.	306.662	676.938	2.20744	Up
OS04G0135400	Protein kinase domain.	341.869	752.162	2.20015	Up
OS06G0142200	OsENOD93a, early nodulin 93 ENOD93 protein	152.046	328.811	2.16258	Up
OS06G0701700	OsHKT1, High-affinity K+ Transporter 1	363.516	782.73	2.15322	Up
OS01G0355250	Jacalin-like lectin domain. Proteins containing this domain are lectins. It is found in 1 to 6 copies in these proteins. The domain is also found in the animal prostatic spermine-binding protein.	111.266	238.024	2.13924	Up
OS03G0234100	Globin.	104.407	221.335	2.11994	Up
OS01G0647200	Hypothetical conserved gene	246.314	513.698	2.08554	Up
OS07G0677100	PEROXIDASE 8.1	346.416	717.743	2.07191	Up
OS10G0554200	POT family. The POT (proton-dependent oligopeptide transport) family all appear to be proton dependent transporters.	632.607	1288.29	2.03647	Up
OS12G0114800	non-specific lipid transfer protein 1.16	391.136	788.034	2.01473	Up
OS10G0376900	Helix-loop-helix DNA-binding domain.	250.596	504.029	2.01132	Up
OS06G0274800	class III peroxidase 77	333.309	667.311	2.00208	Up
OS03G0245700	3-ketoacyl-CoA synthase	863.224	1727.76	2.00152	Up

## Sheet: Table S4
Table S4. Genes down-regulated at 4 DAG in ZHD2-D.
		4 DAG
gene	Pfam:pfam_Description	WT	ZHD2-D	FC
OS10G0542900	Chitinase class I.	1748.79	873.161	0.499294	Down
OS01G0803900	Cytochrome P450. Cytochrome P450s are haem-thiolate proteins involved in the oxidative degradation of various compounds. They are particularly well known for their role in the degradation of environmental toxins and mutagens. They can be divided into 4 classes, according to the method by which electrons from NAD(P)H are delivered to the catalytic site. Sequence conservation is relatively low with…	405.834	202.33	0.498554	Down
OS01G0834900	Stage II sporulation protein R (spore_II_R). SpoIIR is designated stage II sporulation protein R. A comparative genome analysis of all sequenced genomes of Firmicutes shows that the proteins are strictly conserved among the sub-set of endospore-forming species. SpoIIR is a signalling protein that links the activation of sigma E to the transcriptional activity of sigma F during sporulation.	228.776	113.822	0.497527	Down
OS01G0955100	EF-hand domain pair.	691.976	343.386	0.496241	Down
OS05G0582600	Serine carboxypeptidase.	375.46	186.141	0.495767	Down
OS01G0650200	OsGELP21, GDSL esterase/lipase protein 21	588.924	291.89	0.495633	Down
OS11G0104300	Queuosine biosynthesis protein. Queuosine (Q) biosynthesis protein, or S-adenosylmethionine:tRNA -ribosyltransferase-isomerase, is required for the synthesis of the queuosine precursor (oQ). It catalyses the transfer and isomerization of the ribose moiety from AdoMet to the 7-aminomethyl group of 7-deazaguanine (preQ1-tRNA) to form epoxyqueuosine (oQ-tRNA). Q is a hypermodified nucleoside usually…	228.656	113.28	0.495416	Down
OS10G0530400	Glutathione S-transferase, N-terminal domain.	300.829	148.99	0.495264	Down
OS08G0157700	B3 DNA binding domain. This is a family of plant transcription factors with various roles in development, the aligned region corresponds the B3 DNA binding domain as described in this domain is found in VP1/AB13 transcription factors. Some proteins also have a second AP2 DNA binding domain pfam00847 such as RAV1. DNA binding activity was demonstrated by.	219.259	108.588	0.495247	Down
OS11G0195500	Lipase (class 3).	1568.01	774.495	0.493934	Down
OS04G0610400	AP2 domain. This 60 amino acid residue domain can bind to DNA and is found in transcription factor proteins.	655.391	323.338	0.493351	Down
OS11G0126900	No apical meristem (NAM) protein. This is a family of no apical meristem (NAM) proteins these are plant development proteins. Mutations in NAM result in the failure to develop a shoot apical meristem in petunia embryos. NAM is indicated as having a role in determining positions of meristems and primordial. One member of this family NAP (NAC-like, activated by AP3/PI) is encoded by the target gene…	187.554	92.3286	0.492277	Down
OS04G0524500	OPT oligopeptide transporter protein. The OPT family of oligopeptide transporters is distinct from the ABC pfam00005 and PTR pfam00854 transporter families. OPT transporters were first recognized in fungi (Candida albicans and Schizosaccharomyces pombe), but this alignment also includes orthologues from Arabidopsis thaliana. OPT transporters are thought to have 12-14 transmembrane domains and con…	285.393	140.299	0.491598	Down
OS12G0114000	Rer1 family. RER1 family protein are involved in involved in the retrieval of some endoplasmic reticulum membrane proteins from the early golgi compartment. The C terminus of yeast Rer1p interacts with a coatomer complex.	566.991	278.507	0.491201	Down
OS01G0921800	MYND finger.	292.296	143.201	0.489917	Down
OS06G0186100	Protein kinase domain.	272.788	133.194	0.488268	Down
OS08G0189100	Cupin. This family represents the conserved barrel domain of the 'cupin' superfamily ('cupa' is the Latin term for a small barrel). This family contains 11S and 7S plant seed storage proteins, and germins. Plant seed storage proteins provide the major nitrogen source for the developing plant.	576.335	280.958	0.487491	Down
OS06G0725100	GDSL-like Lipase/Acylhydrolase.	510.091	248.58	0.487324	Down
OS03G0203700	E1-E2 ATPase.	1299.29	632.741	0.486991	Down
OS11G0114300	Protein of unknown function (DUF2878). This bacterial family of proteins has no known function. Some members annotate the proteins as the permease component of a Mn2+/Zn2+ transport system however this cannot be confirmed.	641.606	312.428	0.486947	Down
OS01G0975000	Domain of unknown function (DUF966). Family of plant proteins with unknown function.	235.197	114.301	0.485981	Down
OS01G0384800	Protein of unknown function (DUF1152). This family consists of several hypothetical archaeal proteins of unknown function.	855.972	415.861	0.485834	Down
OS03G0787000	SNARE domain. Most if not all vesicular membrane fusion events in eukaryotic cells are believed to be mediated by a conserved fusion machinery, the SNARE [soluble N-ethylmaleimide-sensitive factor (NSF) attachment protein (SNAP) receptors] machinery. The SNARE domain is thought to act as a protein-protein interaction module in the assembly of a SNARE protein complex.	428.421	207.387	0.484073	Down
OS01G0346250	Domain of unknown function (DUF4169).	227.826	110.243	0.483891	Down
OS05G0176700	NGP1NT (NUC091) domain. This N terminal domain is found in a subfamily of hypothetical nucleolar GTP-binding proteins similar to human NGP1.	378.663	183.12	0.483598	Down
OS01G0850550	Multicopper oxidase. This entry contains many divergent copper oxidase-like domains that are not recognized by the pfam00394 model.	433.584	209.618	0.483454	Down
OS01G0915900	.	7902.66	3819.25	0.483286	Down
OS05G0181650	MDM2-binding. MTBP, or MDM2-binding protein, binds to MDM2. The MDM2 protein, through its interaction with p53, plays an important role in the regulation of the G1 checkpoint of the cell cycle. MTBP promotes MDM2-mediated ubiquitination and degradation of p53 and also MDM2 stabilisation in an MDM2 RING finger-dependent manner. MTBP differentially regulates the E3 ubiquitin ligase activity of MDM2…	152.484	73.565	0.482444	Down
OS09G0403967	SLAIN motif-containing family. The SLAIN motif containing family is named after the presence of a SLAIN motif in SLAIN1. They are a family of microtubule plus-end tracking proteins.	242.023	116.569	0.481643	Down
OS01G0826400	WRKY DNA -binding domain.	358.192	172.311	0.481059	Down
OS03G0122300	2OG-Fe(II) oxygenase superfamily. This family contains members of the 2-oxoglutarate (2OG) and Fe(II)-dependent oxygenase superfamily. This family includes the C-terminal of prolyl 4-hydroxylase alpha subunit. The holoenzyme has the activity EC:1.14.11.2 catalyzing the reaction: Procollagen L-proline + 2-oxoglutarate + O2 <=> procollagen trans- 4-hydroxy-L-proline + succinate + CO2. The full enzy…	839.078	403.412	0.48078	Down
OS08G0560000	2OG-Fe(II) oxygenase superfamily. This family contains members of the 2-oxoglutarate (2OG) and Fe(II)-dependent oxygenase superfamily. This family includes the C-terminal of prolyl 4-hydroxylase alpha subunit. The holoenzyme has the activity EC:1.14.11.2 catalyzing the reaction: Procollagen L-proline + 2-oxoglutarate + O2 <=> procollagen trans- 4-hydroxy-L-proline + succinate + CO2. The full enzy…	751.167	360.339	0.479705	Down
OS07G0606600	Histone-like transcription factor (CBF/NF-Y) and archaeal histone. This family includes archaebacterial histones and histone like transcription factors from eukaryotes.	185.91	89.0932	0.479228	Down
OS11G0664800	Calmodulin binding protein-like. The members of this family are putative or actual calmodulin binding proteins expressed by various plant species. Some members are known to be involved in the induction of plant defence responses. However, their precise function in this regards is as yet unknown.	784.66	375.673	0.478772	Down
OS02G0515200	BAR domain. BAR domains are dimerization, lipid binding and curvature sensing modules found in many different protein families. A BAR domain with an additional N-terminal amphipathic helix (an N-BAR) can drive membrane curvature. These N-BAR domains are found in amphiphysin, endophilin, BRAP and Nadrin. BAR domains are also frequently found alongside domains that determine lipid specificity, like…	837.564	400.821	0.478556	Down
OS09G0417600	WRKY DNA -binding domain.	621.33	297.319	0.478521	Down
OS01G0841700	C2 domain.	344.373	164.308	0.477121	Down
OS02G0671100	Protein of unknown function (DUF295). This family of proteins are found in plants. The function of the proteins is unknown.	173.338	82.5304	0.476124	Down
OS03G0628800	Similar to H1flk	1505.28	716.673	0.476105	Down
OS02G0231700	Protein kinase domain.	246.763	117.219	0.475029	Down
OS08G0402500	Cotton fibre expressed protein. This family consists of several plant proteins of unknown function. Three of the sequences (from Gossypium hirsutum) in this family are described as cotton fibre expressed proteins. The remaining sequences, found in Arabidopsis thaliana, are uncharacterized.	231.463	109.899	0.474802	Down
OS10G0147200	Thaumatin family.	327.078	155.064	0.474088	Down
OS11G0671000	Dormancy/auxin associated protein. This family contains several plant dormancy-associated and auxin-repressed proteins the function of which are poorly understood.	318.075	150.527	0.473244	Down
OS01G0623500	ATPase family associated with various cellular activities (AAA). AAA family proteins often perform chaperone-like functions that assist in the assembly, operation, or disassembly of protein complexes.	298.375	141.03	0.472658	Down
OS08G0535800	No apical meristem (NAM) protein. This is a family of no apical meristem (NAM) proteins these are plant development proteins. Mutations in NAM result in the failure to develop a shoot apical meristem in petunia embryos. NAM is indicated as having a role in determining positions of meristems and primordial. One member of this family NAP (NAC-like, activated by AP3/PI) is encoded by the target gene…	597.347	282.108	0.472268	Down
OS01G0934100	C2 domain.	901.044	425.196	0.471893	Down
OS09G0469600	N-terminus of kinetochore NMS complex subunit Spc7.	424.726	200.11	0.471151	Down
OS04G0517100	Myb-like DNA-binding domain. This family contains the DNA binding domains from Myb proteins, as well as the SANT domain family.	1448.84	679.715	0.469143	Down
OS03G0412400	Cotton fibre expressed protein. This family consists of several plant proteins of unknown function. Three of the sequences (from Gossypium hirsutum) in this family are described as cotton fibre expressed proteins. The remaining sequences, found in Arabidopsis thaliana, are uncharacterized.	532.821	249.455	0.468179	Down
OS01G0972000	Protein of unknown function (DUF1117). This family represents the C-terminus of a number of hypothetical plant proteins.	163.193	76.2151	0.467023	Down
OS07G0597200	Protein kinase domain.	892.767	416.71	0.466762	Down
OS01G0198500	.	317.893	147.592	0.464283	Down
OS12G0154900	Cupin. This family represents the conserved barrel domain of the 'cupin' superfamily ('cupa' is the Latin term for a small barrel). This family contains 11S and 7S plant seed storage proteins, and germins. Plant seed storage proteins provide the major nitrogen source for the developing plant.	713.609	330.637	0.463331	Down
OS01G0615050	Potato inhibitor I family.	2194.69	1014.33	0.462176	Down
OS10G0552300	Hydrophobic seed protein. This domain has a four-helix bundle structure. It contains four disulfide bonds, of which three function to keep the C- and N-terminal parts of the molecule in place.	1157.45	533.747	0.461141	Down
OS05G0576600	.	324.021	149.377	0.46101	Down
OS03G0103100	Hydrophobic seed protein. This domain has a four-helix bundle structure. It contains four disulfide bonds, of which three function to keep the C- and N-terminal parts of the molecule in place.	41807.4	19262.7	0.460748	Down
OS06G0238000	U-box domain. This domain is related to the Ring finger pfam00097 but lacks the zinc binding residues.	172.5	79.3379	0.45993	Down
OS01G0693400	B3 DNA binding domain. This is a family of plant transcription factors with various roles in development, the aligned region corresponds the B3 DNA binding domain as described in this domain is found in VP1/AB13 transcription factors. Some proteins also have a second AP2 DNA binding domain pfam00847 such as RAV1. DNA binding activity was demonstrated by.	300.866	138.3	0.459672	Down
OS01G0127700	Protein tyrosine kinase.	174.856	80.2138	0.458743	Down
OS05G0550800	Protein kinase domain.	319.284	145.996	0.457261	Down
OS01G0793900	Domain of unknown function (DUF4228). This domain is found in plants. The function is not known.	153.055	69.9694	0.457151	Down
OS12G0471100	Domain associated at C-terminal with AAA. This domain is found in association with the AAA family, pfam00004.	1084.8	495.08	0.456379	Down
OS12G0555200	Pathogenesis-related protein Bet v I family. This family is named after Bet v 1, the major birch pollen allergen. This protein belongs to family 10 of plant pathogenesis-related proteins (PR-10), cytoplasmic proteins of 15-17 kd that are wide-spread among dicotyledonous plants. In recent years, a number of diverse plant proteins with low sequence similarity to Bet v 1 was identified. A classifica…	507.188	231.289	0.456022	Down
OS04G0514600	NB-ARC domain.	736.512	335.223	0.455149	Down
OS02G0753000	Trehalose-phosphatase. This family consist of trehalose-phosphatases EC:3.1.3.12 these enzyme catalyse the de-phosphorylation of trehalose-6-phosphate to trehalose and orthophosphate. The aligned region is present in trehalose-phosphatases and comprises the entire length of the protein it is also found in the C-terminus of trehalose-6-phosphate synthase EC:2.4.1.15 adjacent to the trehalose-6-pho…	232.526	105.723	0.454669	Down
OS01G0227100	NYC1, Non-Yellow Coloring 1, Chlorophyll b reductase	333.834	151.538	0.453932	Down
OS04G0178400	Cytochrome P450. Cytochrome P450s are haem-thiolate proteins involved in the oxidative degradation of various compounds. They are particularly well known for their role in the degradation of environmental toxins and mutagens. They can be divided into 4 classes, according to the method by which electrons from NAD(P)H are delivered to the catalytic site. Sequence conservation is relatively low with…	514.566	233.493	0.453767	Down
OS05G0427100	PB1 domain.	290.805	131.849	0.453395	Down
OS11G0213700	Leucine rich repeat.	349.2	157.923	0.452242	Down
OS03G0218400	Sugar (and other) transporter.	1613.83	728.295	0.451282	Down
OS04G0119500	Family of FAM53. The FAM53 protein family refers to a family of proteins, which bind to a transcriptional regulator that modulates cell proliferation. It is known to be highly important in neural tube development. It is found in eukaryotes and is typically between 303 and 413 amino acids in length.	1879.79	848.185	0.451213	Down
OS06G0586000	Fibronectin-attachment protein (FAP). This family contains bacterial fibronectin-attachment proteins (FAP). Family members are rich in alanine and proline, are approximately 300 long, and seem to be restricted to mycobacteria. These proteins contain a fibronectin-binding motif that allows mycobacteria to bind to fibronectin in the extracellular matrix.	310.506	140.1	0.451201	Down
OS05G0127300	Protein kinase domain.	481.13	216.858	0.450726	Down
OS01G0121500	Bsp6I restriction endonuclease. This family includes the Bsp6I (recognizes and cleaves GC^NGC) restriction endonucleases.	280.813	126.443	0.450273	Down
OS03G0133000	No apical meristem (NAM) protein. This is a family of no apical meristem (NAM) proteins these are plant development proteins. Mutations in NAM result in the failure to develop a shoot apical meristem in petunia embryos. NAM is indicated as having a role in determining positions of meristems and primordial. One member of this family NAP (NAC-like, activated by AP3/PI) is encoded by the target gene…	142.533	64.1432	0.450025	Down
OS02G0126400	Protein kinase domain.	1184.69	531.725	0.448829	Down
OS02G0767800	AP2 domain. This 60 amino acid residue domain can bind to DNA and is found in transcription factor proteins.	131.907	59.0476	0.447648	Down
OS01G0168100	KIP1-like protein. This is a family of sequences found exclusively in plants. They are similar to kinase interacting protein 1 (KIP1), which has been found to interact with the kinase domain of PRK1, a receptor-like kinase. This particular region contains two coiled-coils, which are described as motifs involved in protein-protein interactions. It has also been suggested that the protein's coiled-…	1366.65	611.059	0.447121	Down
OS03G0710000	Regulator of Vps4 activity in the MVB pathway. ESCRT-I, -II, and -III are endosomal sorting complexes required for transporting proteins and carry out cargo sorting and vesicle formation in the multivesicular bodies, MVBs, pathway. These complexes are transiently recruited from the cytoplasm to the endosomal membrane where they bind transmembrane proteins previously marked for degradation by mono…	207.737	92.8177	0.446804	Down
OS05G0552600	Root cap. The cells at the periphery of the root cap are continuously sloughed off from the root into the mucilage, and are thought to be programmed to die.This family represents a conserved region approximately 60 residues in length within plant root cap proteins, which may be involved in the process.	1287.46	574.929	0.44656	Down
OS02G0540700	U-box domain. This domain is related to the Ring finger pfam00097 but lacks the zinc binding residues.	275.519	122.831	0.445816	Down
OS03G0364700	TFIIS helical bundle-like domain. Mediator is a large complex of up to 33 proteins that is conserved from plants to fungi to humans - the number and representation of individual subunits varying with species {1-2]. It is arranged into four different sections, a core, a head, a tail and a kinase-activity part, and the number of subunits within each of these is what varies with species. Overall, Me…	330.01	146.7	0.444532	Down
OS04G0677300	Late embryogenesis abundant protein. Different types of LEA proteins are expressed at different stages of late embryogenesis in higher plant seed embryos and under conditions of dehydration stress. The function of these proteins is unknown. This family represents a group of LEA proteins that appear to be distinct from those in pfam02987. The family DUF1511, pfam07427, has now been merged into thi…	260.528	115.58	0.443639	Down
OS09G0128400	Serpentine type 7TM GPCR chemoreceptor Sru. Chemoreception is mediated in Caenorhabditis elegans by members of the seven-transmembrane G-protein-coupled receptor class (7TM GPCRs) of proteins which are of the serpentine type. Sru is a member of the Srg superfamily of chemoreceptors. Chemoperception is one of the central senses of soil nematodes like C. elegans which are otherwise 'blind' and 'dea…	296.671	131.463	0.443126	Down
OS01G0954000	NADPH-dependent FMN reductase.	175.892	77.7253	0.441892	Down
OS01G0819700	Protein of unknown function (DUF3133). This eukaryotic family of proteins has no known function.	233.682	103.234	0.441771	Down
OS06G0163900	NB-ARC domain.	131.332	57.5803	0.438434	Down
OS01G0498300	Protein of unknown function (DUF563). Family of uncharacterized proteins.	154.145	67.5669	0.438333	Down
OS05G0493800	Similar to nodulin-like protein	224.186	98.1548	0.437828	Down
OS05G0322900	WRKY DNA -binding domain.	1791.31	783.939	0.437634	Down
OS04G0667600	Transmembrane exosortase (Exosortase_EpsH). Members of this family are designated exosortase, analogous to sortase in cell wall sorting mediated by LPXTG domains in Gram-positive bacteria. The phylogenetic distribution of the proteins in this entry is nearly perfectly correlated with the distribution of the proteins having the PEP-CTERM anchor motif, IPR013424. Members of this entry are integral …	986.434	431.252	0.437183	Down
OS08G0386200	WRKY DNA -binding domain.	354.368	154.558	0.436152	Down
OS12G0466200	Conserved hypothetical protein	177.911	77.1769	0.433794	Down
OS03G0285800	Protein kinase domain.	1492.53	646.591	0.433219	Down
OS10G0521900	Rhomboid family. This family contains integral membrane proteins that are related to Drosophila rhomboid protein. Members of this family are found in bacteria and eukaryotes. Rhomboid promotes the cleavage of the membrane-anchored TGF-alpha-like growth factor Spitz, allowing it to activate the Drosophila EGF receptor. Analysis has shown that Rhomboid-1 is an intramembrane serine protease.4] (EC:3…	444.465	191.822	0.431579	Down
OS10G0178800	Protein kinase domain.	145.785	62.7619	0.430511	Down
OS09G0454600	Mitochondrial carrier protein.	419.556	180.583	0.430415	Down
OS07G0159900	Glutaredoxin.	133.411	57.4084	0.430313	Down
OS08G0189400	Cupin. This family represents the conserved barrel domain of the 'cupin' superfamily ('cupa' is the Latin term for a small barrel). This family contains 11S and 7S plant seed storage proteins, and germins. Plant seed storage proteins provide the major nitrogen source for the developing plant.	554.246	237.948	0.429319	Down
OS05G0107101	Root cap. The cells at the periphery of the root cap are continuously sloughed off from the root into the mucilage, and are thought to be programmed to die.This family represents a conserved region approximately 60 residues in length within plant root cap proteins, which may be involved in the process.	810.242	347.735	0.429174	Down
OS11G0668300	Calmodulin binding protein-like. The members of this family are putative or actual calmodulin binding proteins expressed by various plant species. Some members are known to be involved in the induction of plant defence responses. However, their precise function in this regards is as yet unknown.	342.806	146.674	0.427862	Down
OS05G0162000	Peroxidase.	901.03	385.052	0.427346	Down
OS02G0519700	Conserved hypothetical protein	738.096	315.297	0.427177	Down
OS11G0643800	Sugar (and other) transporter.	592.332	252.945	0.427031	Down
OS05G0142100	Conserved hypothetical protein	184.409	78.6606	0.426555	Down
OS04G0179100	Enoyl-(Acyl carrier protein) reductase.	283.404	120.815	0.426299	Down
OS06G0239100	Matrixin. The members of this family are enzymes that cleave peptides. These proteases require zinc for catalysis.	487.301	207.635	0.426091	Down
OS03G0150600	Sugar (and other) transporter.	2724.63	1160.19	0.425815	Down
OS03G0196600	Serine acetyltransferase, N-terminal. The N-terminal domain of serine acetyltransferase has a sequence that is conserved in plants and bacteria.	249.978	106.142	0.424605	Down
OS08G0108100	Plant invertase/pectin methylesterase inhibitor. This domain inhibits pectin methylesterases (PMEs) and invertases through formation of a non-covalent 1:1 complex. It has been implicated in the regulation of fruit development, carbohydrate metabolizm and cell wall extension. It may also be involved in inhibiting microbial pathogen PMEs. It has been observed that it is often expressed as a large i…	115.508	48.9485	0.423769	Down
OS03G0187800	Triose-phosphate Transporter family. This family includes transporters with a specificity for triose phosphate.	676.931	286.021	0.422526	Down
OS06G0228500	OsATL12, Amino acid transporter	166.405	70.0124	0.420734	Down
OS01G0584100	Similar to hydroxyproline-rich glycoprotein family protein	393.49	165.388	0.420311	Down
OS03G0234900	Peroxidase.	163.16	68.5614	0.42021	Down
OS02G0755900	UDP-glucoronosyl and UDP-glucosyl transferase.	414.218	174.042	0.420171	Down
OS03G0326200	E1-E2 ATPase.	170.202	71.2218	0.418454	Down
OS08G0526200	Domain of unknown function (DUF4378).	218.173	91.2052	0.41804	Down
OS01G0253900	Lipase (class 3).	193.277	80.7889	0.417994	Down
OS06G0587100	Cwf15/Cwc15 cell cycle control protein. This family represents Cwf15/Cwc15 (from Schizosaccharomyces pombe and Saccharomyces cerevisiae respectively) and their homologues. The function of these proteins is unknown, but they form part of the spliceosome and are thus thought to be involved in mRNA splicing.	1971.63	824.101	0.41798	Down
OS01G0905300	Exo70 exocyst complex subunit. The Exo70 protein forms one subunit of the exocyst complex. First discovered in S. cerevisiae, Exo70 and other exocyst proteins have been observed in several other eukaryotes, including humans. In S. cerevisiae, the exocyst complex is involved in the late stages of exocytosis, and is localized at the tip of the bud, the major site of exocytosis in yeast. Exo70 inter…	337.136	140.583	0.416993	Down
OS01G0127100	Multicopper oxidase. This entry contains many divergent copper oxidase-like domains that are not recognized by the pfam00394 model.	603.516	251.56	0.416823	Down
OS06G0241100	Protein kinase domain.	304.72	126.786	0.416076	Down
OS05G0527000	UDP-glucoronosyl and UDP-glucosyl transferase.	191.341	79.4505	0.415229	Down
OS02G0209300	Protein of unknown function (DUF1070). This family consists of several short hypothetical plant proteins of unknown function.	215.662	89.4964	0.414984	Down
OS04G0350700	Helix-loop-helix DNA-binding domain.	304.586	126.254	0.414511	Down
OS11G0151700	Iron/zinc purple acid phosphatase-like protein C. This domain is found at the C-terminus of Purple acid phosphatase proteins.	199.267	82.557	0.414304	Down
OS05G0476700	U-box domain. This domain is related to the Ring finger pfam00097 but lacks the zinc binding residues.	322.593	133.409	0.413551	Down
OS06G0571800	GATA zinc finger. This domain uses four cysteine residues to coordinate a zinc ion. This domain binds to DNA. Two GATA zinc fingers are found in the GATA transcription factors. However there are several proteins which only contains a single copy of the domain.	198.144	81.5358	0.411498	Down
OS03G0582000	Formiminotransferase domain, N-terminal subdomain. The formiminotransferase (FT) domain of formiminotransferase- cyclodeaminase (FTCD) forms a homodimer, and each protomer comprises two subdomains. The N-terminal subdomain is made up of a six-stranded mixed beta-pleated sheet and five alpha helices, which are arranged on the external surface of the beta sheet. This, in turn, faces the beta-sheet …	864.434	355.098	0.410787	Down
OS03G0407900	Protein tyrosine kinase.	119.148	48.9055	0.410461	Down
OS01G0179000	Transferase family. This family includes a number of transferase enzymes. These include anthranilate N-hydroxycinnamoyl/benzoyltransferase that catalyses the first committed reaction of phytoalexin biosynthesis. Deacetylvindoline 4-O-acetyltransferase EC:2.3.1.107 catalyses the last step in vindoline biosynthesis is also a member of this family. The motif HXXXD is probably part of the active site…	373.936	153.349	0.410094	Down
OS09G0268800	Domain of unknown function (DUF4283). This domain family is found in plants, and is approximately 100 amino acids in length. Considering the very diverse range of other domains it is associated with it is possible that this domain is a binding/guiding region. There are two highly conserved tryptophan residues.	276.588	113.376	0.40991	Down
OS12G0448900	Animal haem peroxidase.	272.878	111.823	0.409791	Down
OS11G0213800	NB-ARC domain.	145.781	59.5101	0.408215	Down
OS08G0137800	Plastocyanin-like domain. This family represents a domain found in flowering plants related to the copper binding protein plastocyanin. Some members of this family may not bind copper due to the lack of key residues.	737.492	299.689	0.406362	Down
OS06G0725700	Arabidopsis protein of unknown function. This family represents a number of Arabidopsis proteins. Their functions are unknown.	239.479	97.0641	0.405314	Down
OS06G0692600	Protein kinase	351.594	142.487	0.405259	Down
OS03G0277000	GDP dissociation inhibitor.	113.8	46.0999	0.405096	Down
OS01G0138800	Peptidase C26 domain containing protein	572.309	231.633	0.404734	Down
OS09G0319701	TT viral orf 1. TT virus (TTV), isolated initially from a Japanese patient with hepatitis of unknown aetiology, has since been found to infect both healthy and diseased individuals and numerous prevalence studies have raised questions about its role in unexplained hepatitis. ORF1 is a large 750 residue protein. The N-terminal half of this protein corresponds to the capsid protein.	1376.86	554.929	0.403039	Down
OS03G0201901	Glycoside hydrolase	432.521	173.864	0.401979	Down
OS04G0400800	Heavy metal transport/detoxification protein domain containing protein	243.7	97.854	0.401534	Down
OS03G0367101	Cytochrome P450. Cytochrome P450s are haem-thiolate proteins involved in the oxidative degradation of various compounds. They are particularly well known for their role in the degradation of environmental toxins and mutagens. They can be divided into 4 classes, according to the method by which electrons from NAD(P)H are delivered to the catalytic site. Sequence conservation is relatively low with…	171.955	69.0075	0.401311	Down
OS01G0755700	Ring finger domain.	126.512	50.647	0.400334	Down
OS08G0376550	Golgi phosphoprotein 3 (GPP34). This family consists of several eukaryotic GPP34 like proteins. GPP34 localizes to the Golgi complex and is conserved from yeast to humans. The cytosolic-ally exposed location of GPP34 predict a role for a novel coat protein in Golgi trafficking.	287.061	114.892	0.400237	Down
OS06G0328400	Legume lectin domain.	963.378	383.885	0.398478	Down
OS07G0680600	Protein of unknown function (DUF3133). This eukaryotic family of proteins has no known function.	279.657	110.861	0.396418	Down
OS06G0683400	EF-hand domain pair.	479.522	189.951	0.396127	Down
OS08G0185900	Conserved hypothetical protein	101.683	40.2573	0.395911	Down
OS07G0544800	Oxygen evolving enhancer protein 3 (PsbQ). This family consists of the plant specific oxygen evolving enhancer protein 3 (PsbQ). Photosystem II (PSII)1 is a pigment-protein complex, which consists of at least 25 different protein subunits, at present denoted PsbA-Z according to the genes that encode them. PsbQ plays an important role in the lumenal oxygen-evolving activity of PSII from higher pla…	163.17	64.5137	0.395377	Down
OS01G0267300	Serpin (serine protease inhibitor). Structure is a multi-domain fold containing a bundle of helices and a beta sandwich.	101.646	40.1284	0.394786	Down
OS03G0790500	alpha/beta hydrolase fold. This catalytic domain is found in a very wide range of enzymes.	250.503	97.5368	0.389364	Down
OS03G0820400	C2H2-type zinc finger.	285.76	111.146	0.388948	Down
OS07G0686800	Protein tyrosine kinase.	122.293	47.207	0.386014	Down
OS04G0128700	Phosphatidylinositol N-acetylglucosaminyltransferase. Glycosylphosphatidylinositol (GPI) represents an important anchoring molecule for cell surface proteins. The first step in its synthesis is the transfer of N-acetylglucosamine (GlcNAc) from UDP-N-acetylglucosamine to phosphatidylinositol (PI). This step involves products of three or four genes in both yeast (GPI1, GPI2 and GPI3) and mammals (G…	660.081	254.379	0.385376	Down
OS01G0201100	Core-2/I-Branching enzyme. This is a family of two different beta-1,6-N-acetylglucosaminyltransferase enzymes, I-branching enzyme and core-2 branching enzyme. I-branching enzyme is responsible for the production of the blood group I-antigen during embryonic development. Core-2 branching enzyme forms crucial side-chain branches in O-glycans.	260.079	99.9823	0.38443	Down
OS08G0376500	Patatin-like phospholipase. This family consists of various patatin glycoproteins from plants. The patatin protein accounts for up to 40% of the total soluble protein in potato tubers. Patatin is a storage protein but it also has the enzymatic activity of lipid acyl hydrolase, catalyzing the cleavage of fatty acids from membrane lipids. Members of this family have been found also in vertebrates.	279.754	107.351	0.383735	Down
OS10G0550900	OsProDH, Proline dehydrogenase	174.248	66.8466	0.38363	Down
OS11G0144900	Domain of unknown function. The PGG domain is named for the highly conserved sequence motif found at the startt of the domain. The function is not known.	402.264	154.225	0.383393	Down
OS02G0582600	7 transmembrane sweet-taste receptor of 3 GCPR. This is a domain of seven transmembrane regions that forms the C-terminus of some subclass 3 G-coupled-protein receptors. It is often associated with a downstream cysteine-rich linker domain, NCD3G pfam07562, which is the human sweet-taste receptor, and the N-terminal domain, ANF_receptor pfam01094. The seven TM regions assemble in such a way as to …	459.296	175.923	0.383028	Down
OS11G0151200	Root cap. The cells at the periphery of the root cap are continuously sloughed off from the root into the mucilage, and are thought to be programmed to die.This family represents a conserved region approximately 60 residues in length within plant root cap proteins, which may be involved in the process.	173.753	66.4434	0.382402	Down
OS03G0830400	PLAC8 family. This family includes the Placenta-specific gene 8 protein.	160.044	61.1923	0.382345	Down
OS06G0666400	VQ motif. This short motif is found in a variety of plant proteins. These proteins vary greatly in length and are mostly composed of low complexity regions. They all conserve a short motif FXhVQChTG, where X is any amino acid and h is a hydrophobic amino acid. The function of this motif is uncertain, however one protein in this family has been found to bind the SigA sigma factor. It would seem pl…	395.365	150.726	0.381232	Down
OS10G0392400	tify domain. This short possible domain is found in a variety of plant transcription factors that contain GATA domains as well as other motifs. Although previously known as the Zim domain this is now called the tify domain after its most conserved amino acids. TIFY proteins can be further classified into two groups depending on the presence (group I) or absence (group II) of a C2C2-GATA domain. F…	252.241	95.9242	0.380289	Down
OS10G0470700	POT family. The POT (proton-dependent oligopeptide transport) family all appear to be proton dependent transporters.	311.619	118.386	0.379906	Down
OS05G0530400	HSF-type DNA-binding.	133.059	50.5447	0.379866	Down
OS03G0255900	Domain of unknown function. The PGG domain is named for the highly conserved sequence motif found at the startt of the domain. The function is not known.	245.736	93.092	0.378829	Down
OS08G0189850	Cupin. This family represents the conserved barrel domain of the 'cupin' superfamily ('cupa' is the Latin term for a small barrel). This family contains 11S and 7S plant seed storage proteins, and germins. Plant seed storage proteins provide the major nitrogen source for the developing plant.	1120.88	422.391	0.376837	Down
OS09G0321200	Retinal pigment epithelial membrane protein. This family represents a retinal pigment epithelial membrane receptor which is abundantly expressed in retinal pigment epithelium, and binds plasma retinal binding protein. The family also includes the sequence related neoxanthin cleavage enzyme in plants and lignostilbene-alpha,beta-dioxygenase in bacteria.	103.805	38.9353	0.375081	Down
OS06G0356800	Glycosyl hydrolases family 18.	113.896	42.6332	0.374315	Down
OS09G0371100	Major Facilitator Superfamily.	111.196	41.5957	0.374076	Down
OS12G0631600	Herpes virus major outer envelope glycoprotein (BLLF1). This family consists of the BLLF1 viral late glycoprotein, also termed gp350/220. It is the most abundantly expressed glycoprotein in the viral envelope of the Herpesviruses and is the major antigen responsible for stimulating the production of neutralizing antibodies in vivo.	813.731	304.365	0.374037	Down
OS03G0129100	OsMLO2, powdery-MiLdew-resistance gene O2	158.503	58.7631	0.370737	Down
OS01G0172800	Embryo-specific protein 3, (ATS3). Family of plant seed-specific proteins.	437.644	162.057	0.370293	Down
OS05G0495700	NAD-dependent glycerol-3-phosphate dehydrogenase C-terminus. NAD-dependent glycerol-3-phosphate dehydrogenase (GPDH) catalyses the interconversion of dihydroxyacetone phosphate and L-glycerol-3-phosphate. This family represents the C-terminal substrate-binding domain.	859.999	318.35	0.370175	Down
OS02G0437200	SNARE domain. Most if not all vesicular membrane fusion events in eukaryotic cells are believed to be mediated by a conserved fusion machinery, the SNARE [soluble N-ethylmaleimide-sensitive factor (NSF) attachment protein (SNAP) receptors] machinery. The SNARE domain is thought to act as a protein-protein interaction module in the assembly of a SNARE protein complex.	1660.34	614.289	0.369978	Down
OS08G0137900	Plastocyanin-like domain. This family represents a domain found in flowering plants related to the copper binding protein plastocyanin. Some members of this family may not bind copper due to the lack of key residues.	1114.26	411.066	0.368915	Down
OS07G0192000	Domain associated at C-terminal with AAA. This domain is found in association with the AAA family, pfam00004.	4233.47	1561.25	0.368787	Down
OS08G0374600	Protein tyrosine kinase.	288.217	106.099	0.368122	Down
OS06G0725800	Arabidopsis protein of unknown function. This family represents a number of Arabidopsis proteins. Their functions are unknown.	122.343	45.0194	0.367976	Down
OS01G0685400	Myb-like DNA-binding domain. This family contains the DNA binding domains from Myb proteins, as well as the SANT domain family.	555.126	203.372	0.366353	Down
OS01G0947000	Glycosyl hydrolases family 17.	5199.9	1903.35	0.366036	Down
OS03G0817500	GDSL/SGNH-like Acyl-Esterase family found in Pmr5 and Cas1p. The PC-Esterase family is comprised of Cas1p, the Homo sapiens C7orf58, Arabidopsis thaliana PMR5 and a group of plant freezing resistance/coldacclimatization proteins typified by Arabidopsis thaliana ESKIMO1. animal FAM55D proteins, and animal FAM113 proteins. The PC-Esterase family has features that are both similar and different from…	229.915	84.0836	0.365715	Down
OS07G0174900	Probable lipid transfer. The members of this family are probably involved in lipid transfer. The family has several highly conserved cysteines, paired in various ways.	178.834	65.3793	0.365586	Down
OS01G0799100	NB-ARC domain.	384.582	140.358	0.364963	Down
OS09G0343200	Domain of unknown function. The PGG domain is named for the highly conserved sequence motif found at the startt of the domain. The function is not known.	651.272	236.051	0.362446	Down
OS03G0373500	PRELI-like family. This family includes a conserved region found in the PRELI protein and yeast YLR168C gene MSF1 product. The function of this protein is unknown, though it is thought to be involved in intra-mitochondrial protein sorting. This region is also found in a number of other eukaryotic proteins.	378.839	136.37	0.359968	Down
OS01G0167400	Ribosome inactivating protein.	109.047	39.2362	0.359811	Down
OS09G0468300	Ring finger domain.	141.865	50.8353	0.358337	Down
OS12G0198200	Protein phosphatase 2C. Protein phosphatase 2C is a Mn++ or Mg++ dependent protein serine/threonine phosphatase.	213.417	76.4136	0.358049	Down
OS10G0337700	WPP domain.	95.2817	33.985	0.356679	Down
OS02G0654700	AP2 domain. This 60 amino acid residue domain can bind to DNA and is found in transcription factor proteins.	251.712	89.7645	0.356615	Down
OS09G0544000	Transferase family. This family includes a number of transferase enzymes. These include anthranilate N-hydroxycinnamoyl/benzoyltransferase that catalyses the first committed reaction of phytoalexin biosynthesis. Deacetylvindoline 4-O-acetyltransferase EC:2.3.1.107 catalyses the last step in vindoline biosynthesis is also a member of this family. The motif HXXXD is probably part of the active site…	504.693	179.82	0.356295	Down
OS03G0708250	GcrA cell cycle regulator. GcrA is a master cell cycle regulator that, together with CtrA (see pfam00072 and pfam00486), is involved in controlling cell cycle progression and asymmetric polar morphogenesis. During this process, there are temporal and spatial variations in the concentrations of GcrA and CtrA. The variation in concentration produces time and space dependent transcriptional regulati…	154.918	55.1942	0.356279	Down
OS02G0527300	HSF-type DNA-binding.	174.796	62.2134	0.355921	Down
OS01G0609300	ABC-2 type transporter.	1834.16	650.776	0.354809	Down
OS06G0133500	UTRA domain. The UbiC transcription regulator-associated (UTRA) domain is a conserved ligand-binding domain that has a similar fold to pfam04345. It is believed to modulate activity of bacterial transcription factors in response to binding small molecules.	121.254	42.977	0.354439	Down
OS06G0569500	Cytochrome P450. Cytochrome P450s are haem-thiolate proteins involved in the oxidative degradation of various compounds. They are particularly well known for their role in the degradation of environmental toxins and mutagens. They can be divided into 4 classes, according to the method by which electrons from NAD(P)H are delivered to the catalytic site. Sequence conservation is relatively low with…	161.981	57.1935	0.353089	Down
OS12G0432600	Ring finger domain.	253.137	89.3347	0.352911	Down
OS04G0664800	Glycosyl hydrolases family 32 N-terminal domain. This domain corresponds to the N-terminal domain of glycosyl hydrolase family 32 which forms a five bladed beta propeller structure.	113.853	40.0261	0.351559	Down
OS01G0678400	Protein of unknown function (DUF2921). This eukaryotic family of proteins has no known function.	151.611	53.2378	0.351147	Down
OS04G0447100	Lipoxygenase.	508.248	178.342	0.350896	Down
OS04G0468600	Hypothetical conserved gene	892.584	312.137	0.349701	Down
OS08G0189700	Cupin. This family represents the conserved barrel domain of the 'cupin' superfamily ('cupa' is the Latin term for a small barrel). This family contains 11S and 7S plant seed storage proteins, and germins. Plant seed storage proteins provide the major nitrogen source for the developing plant.	630.94	220.615	0.349661	Down
OS12G0431100	ATPase, AAA-type, core domain containing protein	360.796	125.131	0.346819	Down
OS02G0314600	Xylanase inhibitor C-terminal. The N- and C-termini of the members of this family are jointly necessary for creating the catalytic pocket necessary for cleaving xylasnase. Phytopathogens produce xylanase that destroys plant cells, so its destruction through proteolysis is vital for plant-survival.	495.11	171.435	0.346257	Down
OS06G0192800	Ring finger domain.	208.135	71.7109	0.34454	Down
OS04G0630800	Anthocyanidin reductase	117.032	40.3166	0.344492	Down
OS03G0117100	Peroxisomal biogenesis factor 11 (PEX11). This family consists of several peroxisomal biogenesis factor 11 (PEX11) proteins from several eukaryotic species. The PEX11 peroxisomal membrane proteins promote peroxisome division in multiple eukaryotes.	99.63	34.3022	0.344296	Down
OS01G0810500	Hypothetical conserved gene	79.4541	27.2502	0.342968	Down
OS03G0241900	Senescence-associated protein. This family contains a number of plant senescence-associated proteins of approximately 450 residues in length. In Hemerocallis, petals have a genetically based program that leads to senescence and cell death approximately 24 hours after the flower opens, and it is believed that senescence proteins produced around that time have a role in this program. This family ex…	661.359	225.952	0.341648	Down
OS01G0916100	Calpain large subunit, domain III. The function of the domain III and I are currently unknown. Domain II is a cysteine protease and domain IV is a calcium binding domain. Calpains are believed to participate in intracellular signaling pathways mediated by calcium ions.	816.607	277.346	0.339632	Down
OS05G0142000	Conserved hypothetical protein	244.687	83.0624	0.339464	Down
OS12G0592900	PsiA protein. This family consists of several Enterobacterial PsiA proteins. The function of PsiA is unknown although it is thought that it may affect the generation of an SOS signal in Escherichia coli.	127.588	43.1919	0.338526	Down
OS09G0444900	Family of unknown function (DUF716). This family is equally distributed in both metazoa and plants. Annotation associated with a member from Nicotiana tabacum suggest that it may be involved in response to viral attack in plants. However, no clear function has been assigned to this family.	259.133	87.5073	0.337693	Down
OS10G0361900	PLAT/LH2 domain. This domain is found in a variety of membrane or lipid associated proteins. It is called the PLAT (Polycystin-1, Lipoxygenase, Alpha-Toxin) domain or LH2 (Lipoxygenase homology) domain. The known structure of pancreatic lipase shows this domain binds to procolipase pfam01114, which mediates membrane association. So it appears possible that this domain mediates membrane attachment…	84.7155	28.5026	0.336451	Down
OS08G0205800	DHHC palmitoyltransferase. This family includes the well known DHHC zinc binding domain as well as three of the four conserved transmembrane regions found in this family of palmitoyltransferase enzymes.	1297.14	434.876	0.335257	Down
OS04G0565500	Transmembrane amino acid transporter protein. This transmembrane region is found in many amino acid transporters including UNC-47 and MTR. UNC-47 encodes a vesicular amino butyric acid (GABA) transporter, (VGAT). UNC-47 is predicted to have 10 transmembrane domains. MTR is a N system amino acid transporter system protein involved in methyltryptophan resistance. Other members of this family includ…	471.323	157.52	0.334207	Down
OS04G0412300	Glycosyl hydrolases family 17.	300.378	100.042	0.333053	Down
OS10G0146901	Thaumatin family.	101.211	33.6678	0.332649	Down
OS03G0152000	Heavy-metal-associated domain.	344.263	114.414	0.332343	Down
OS05G0537100	WRKY DNA -binding domain.	255.828	84.5461	0.330481	Down
OS05G0257333	Protein kinase domain.	616.165	203.526	0.33031	Down
OS03G0318400	Xylanase inhibitor C-terminal. The N- and C-termini of the members of this family are jointly necessary for creating the catalytic pocket necessary for cleaving xylasnase. Phytopathogens produce xylanase that destroys plant cells, so its destruction through proteolysis is vital for plant-survival.	611.249	201.303	0.329331	Down
OS03G0130300	Gamma-thionin family.	139.862	45.6967	0.326727	Down
OS05G0181300	Borrelia ORF-A. This protein is encoded by an open reading frame in plasmid borne DNA repeats of Borrelia species. This protein is known as ORF-A. The function of this putative protein is unknown.	167.937	54.4738	0.324371	Down
OS04G0684900	CAF1 family ribonuclease. The major pathways of mRNA turnover in eukaryotes initiate with shortening of the polyA tail. CAF1 encodes a critical component of the major cytoplasmic deadenylase in yeast. Both Caf1p is required for normal mRNA deadenylation in vivo and localizes to the cytoplasm. Caf1p copurifies with a Ccr4p-dependent polyA-specific exonuclease activity. Some members of this family …	739.472	239.755	0.324225	Down
OS01G0155000	alpha/beta hydrolase fold. This catalytic domain is found in a very wide range of enzymes.	1154.18	374.087	0.324115	Down
OS01G0208400	peptide-N4-asparagine amidase A	451.899	146.442	0.32406	Down
OS10G0569400	Seven times multi-haem cytochrome CxxCH. This domain carries up to seven CxxCH repeated sequence motifs, characteristic of multi-haem cytochromes.	374.594	121.105	0.323298	Down
OS05G0356700	GDSL/SGNH-like Acyl-Esterase family found in Pmr5 and Cas1p. The PC-Esterase family is comprised of Cas1p, the Homo sapiens C7orf58, Arabidopsis thaliana PMR5 and a group of plant freezing resistance/coldacclimatization proteins typified by Arabidopsis thaliana ESKIMO1. animal FAM55D proteins, and animal FAM113 proteins. The PC-Esterase family has features that are both similar and different from…	143.562	46.2881	0.322425	Down
OS07G0190000	1-deoxy-D-xylulose-5-phosphate synthase. This family contains 1-deoxyxylulose-5-phosphate synthase (DXP synthase), an enzyme which catalyses the thiamine pyrophosphoate-dependent acyloin condensation reaction between carbon atoms 2 and 3 of pyruvate and glyceraldehyde 3-phosphate, to yield 1-deoxy-D- xylulose-5-phosphate, a precursor in the biosynthetic pathway to isoprenoids, thiamine (vitamin B…	302.985	97.2463	0.32096	Down
OS02G0115700	Catalase.	5111.32	1631.48	0.319189	Down
OS03G0387800	Protein of unknown function (DUF4057). This family of proteins is functionally uncharacterized. This family of proteins is found in eukaryotes. Proteins in this family are typically between 279 and 322 amino acids in length.	101.011	32.0716	0.317505	Down
OS12G0191300	Aminotransferase class-V. This domain is found in amino transferases, and other enzymes including cysteine desulphurase EC:4.4.1.-.	83.1178	26.3743	0.317313	Down
OS07G0611500	C1-like domain containing protein	267.112	84.4274	0.316075	Down
OS10G0499400	CBS domain. CBS domains are small intracellular modules that pair together to form a stable globular domain. This family represents a single CBS domain. Pairs of these domains have been termed a Bateman domain. CBS domains have been shown to bind ligands with an adenosyl group such as AMP, ATP and S-AdoMet. CBS domains are found attached to a wide range of other protein domains suggesting that CB…	125.95	39.6393	0.314721	Down
OS07G0690900	COBRA-like protein. Family of plant proteins are designated COBRA-like (COBL) proteins. The 12 Arabidopsis members of the family are all GPI-liked. Some members of this family are annotated as phytochelatin synthase, but these annotations are incorrect.	199.672	61.9822	0.310421	Down
OS04G0588700	OsABCC7, ABC transporter superfamily ABCC subgroup member 7	265.531	81.7507	0.307877	Down
OS08G0401800	Phospholipase D C terminal. This domain family is found in eukaryotes, and is approximately 70 amino acids in length. The family is found in association with pfam00168, pfam00614. There is a conserved FPD sequence motif. This family is the C terminal of phospholipase D. PLD is a major plant lipid-degrading enzyme which is involved in signal transduction.	71.0305	21.6389	0.304643	Down
OS02G0181200	Protein of unknown function (DUF1479). This family consists of several hypothetical Enterobacterial proteins, of around 420 residues in length. Members of this family are often known as YbiU. The function of this family is unknown.	243.66	73.5383	0.301807	Down
OS10G0552200	Hydrophobic seed protein. This domain has a four-helix bundle structure. It contains four disulfide bonds, of which three function to keep the C- and N-terminal parts of the molecule in place.	285.836	85.9111	0.30056	Down
OS03G0215700	Myosin II heavy chain-like. This family represents a conserved region within a number of myosin II heavy chain-like proteins that seem to be specific to Arabidopsis thaliana.	275.987	82.8905	0.300342	Down
OS02G0585200	Heavy-metal-associated domain.	202.83	60.6602	0.299068	Down
OS09G0455300	Picornavirus core protein 2A. This protein is a protease, involved in cleavage of the polyprotein.	116.006	34.603	0.298287	Down
OS08G0138200	Plastocyanin-like domain. This family represents a domain found in flowering plants related to the copper binding protein plastocyanin. Some members of this family may not bind copper due to the lack of key residues.	83.0912	24.6758	0.296973	Down
OS10G0490900	Secretory protein	83.6226	24.8047	0.296627	Down
OS01G0280500	eIF-6 family. This family includes eukaryotic translation initiation factor 6 as well as presumed archaebacterial homologues.	67.7818	20.0857	0.296329	Down
OS03G0180900	tify domain. This short possible domain is found in a variety of plant transcription factors that contain GATA domains as well as other motifs. Although previously known as the Zim domain this is now called the tify domain after its most conserved amino acids. TIFY proteins can be further classified into two groups depending on the presence (group I) or absence (group II) of a C2C2-GATA domain. F…	799.501	236.659	0.296008	Down
OS04G0206500	UDP-glucoronosyl and UDP-glucosyl transferase.	114.458	33.5389	0.293024	Down
OS01G0816100	No apical meristem (NAM) protein. This is a family of no apical meristem (NAM) proteins these are plant development proteins. Mutations in NAM result in the failure to develop a shoot apical meristem in petunia embryos. NAM is indicated as having a role in determining positions of meristems and primordial. One member of this family NAP (NAC-like, activated by AP3/PI) is encoded by the target gene…	160.078	46.546	0.290771	Down
OS01G0124401	Bowman-Birk serine protease inhibitor family.	1818.26	527.237	0.289969	Down
OS08G0508800	Lipoxygenase.	67.3302	19.4247	0.288499	Down
OS07G0536300	Salt stress response/antifungal. This domain is often found in association with the kinase domains pfam00069 or pfam07714. In many proteins it is duplicated. It contains six conserved cysteines which are involved in disulphide bridges. It has a role in salt stress response and has antifungal activity.	118.028	34.0116	0.288165	Down
OS10G0481000	Senescence regulator. This protein regulates the expression of proteins associated with leaf senescence in plants.	259.182	73.9845	0.285454	Down
OS08G0130000	OsSTA203, Putative DNA binding domain containing protein	467.032	133.048	0.284881	Down
OS05G0545400	Protein kinase domain.	107.014	30.4161	0.284225	Down
OS03G0356526	Domain of unknown function (DUF4228). This domain is found in plants. The function is not known.	74.6476	21.1498	0.283329	Down
OS03G0155300	Pollen allergen. This family contains allergens lol PI, PII and PIII from Lolium perenne.	63.52	17.941	0.282447	Down
OS01G0974200	Domain of unknown function (DUF1864). This domain has no known function. It is found in various hypothetical and conserved domain proteins.	377.665	106.271	0.28139	Down
OS11G0664400	Protein of unknown function (DUF745). This family consists of several uncharacterized Drosophila melanogaster proteins of unknown function.	148.252	41.655	0.280974	Down
OS03G0258200	alpha/beta hydrolase fold. This catalytic domain is found in a very wide range of enzymes.	274.867	77.091	0.280466	Down
OS06G0641400	Hypothetical protein	58.8234	16.4308	0.279324	Down
OS09G0369400	Trehalose-phosphatase. This family consist of trehalose-phosphatases EC:3.1.3.12 these enzyme catalyse the de-phosphorylation of trehalose-6-phosphate to trehalose and orthophosphate. The aligned region is present in trehalose-phosphatases and comprises the entire length of the protein it is also found in the C-terminus of trehalose-6-phosphate synthase EC:2.4.1.15 adjacent to the trehalose-6-pho…	136.095	37.9837	0.279097	Down
OS02G0585100	Suppressor of cytokine signalling. This domain family is found in bacteria and eukaryotes, and is approximately 60 amino acids in length. The family is found in association with pfam07525, pfam00017. The suppressors of cytokine signaling (SOCS) family play important roles in regulating a variety of signal transduction pathways that are involved in immunity, growth and development of organisms.	399.443	111.403	0.278897	Down
OS11G0210201	Protein of unknown function (DUF1168). This family consists of several hypothetical eukaryotic proteins of unknown function.	106.389	29.6691	0.278873	Down
OS06G0696600	Glycosyl hydrolases family 16.	215.599	59.9132	0.277892	Down
OS04G0586500	Carbohydrate-binding protein of the ER. Malectin is a membrane-anchored protein of the endoplasmic reticulum that recognizes and binds Glc2-N-glycan. The domain is found on a number of plant receptor kinases.	267.686	74.3876	0.277891	Down
OS12G0141000	Domain of unknown function. The PGG domain is named for the highly conserved sequence motif found at the startt of the domain. The function is not known.	324.001	90.0121	0.277814	Down
OS11G0154500	No apical meristem (NAM) protein. This is a family of no apical meristem (NAM) proteins these are plant development proteins. Mutations in NAM result in the failure to develop a shoot apical meristem in petunia embryos. NAM is indicated as having a role in determining positions of meristems and primordial. One member of this family NAP (NAC-like, activated by AP3/PI) is encoded by the target gene…	479.01	132.989	0.277633	Down
OS05G0437401	.	94.7302	26.2291	0.276882	Down
OS06G0159600	OsPUB64, U-box protein 64	1615.99	446.131	0.276073	Down
OS01G0695800	ABC transporter. ABC transporters for a large family of proteins responsible for translocation of a variety of compounds across biological membranes. ABC transporters are the largest family of proteins in many completely sequenced bacteria. ABC transporters are composed of two copies of this domain and two copies of a transmembrane domain pfam00664. These four domains may belong to a single polyp…	254.313	70.0287	0.275364	Down
OS01G0108600	Helix-loop-helix DNA-binding domain.	372.445	102.014	0.273905	Down
OS03G0233000	Protein of unknown function DUF607	75.1924	20.5748	0.273629	Down
OS01G0727500	Senescence regulator. This protein regulates the expression of proteins associated with leaf senescence in plants.	100.025	27.2666	0.272598	Down
OS01G0170051	Raffinose synthase or seed imbibition protein Sip1. This family consists of several raffinose synthase proteins, also known as seed imbibition (Sip1) proteins. Raffinose (O-alpha- D-galactopyranosyl- (1-->6)- O-alpha- D-glucopyranosyl-(1<-->2)- O-beta- D-fructofuranoside) is a widespread oligosaccharide in plant seeds and other tissues. Raffinose synthase (EC:2.4.1.82) is the key enzyme that chan…	243.694	65.8684	0.270292	Down
OS01G0905200	Exo70 exocyst complex subunit. The Exo70 protein forms one subunit of the exocyst complex. First discovered in S. cerevisiae, Exo70 and other exocyst proteins have been observed in several other eukaryotes, including humans. In S. cerevisiae, the exocyst complex is involved in the late stages of exocytosis, and is localized at the tip of the bud, the major site of exocytosis in yeast. Exo70 inter…	453.888	121.578	0.267859	Down
OS07G0466000	Alpha/beta hydrolase family. This family contains alpha/beta hydrolase enzymes of diverse specificity.	150.405	40.2143	0.267374	Down
OS05G0579300	ZF-HD protein dimerization region. This family of proteins has are plant transcription factors, and have been named ZF-HD for zinc finger homeodomain proteins, on the basis of similarity to proteins of known structure. This region is thought to be involved in the formation of homo and heterodimers, and may form a zinc finger.	54.5749	14.4744	0.26522	Down
OS06G0578700	von Willebrand factor type A domain.	55.0731	14.5603	0.264382	Down
OS03G0345901	Extensin-like region.	346.433	91.4243	0.263902	Down
OS01G0309800	Hydrogenase expression	85.8351	22.4882	0.261993	Down
OS05G0488000	Cathepsin propeptide inhibitor domain (I29). This domain is found at the N-terminus of some C1 peptidases such as Cathepsin L where it acts as a propeptide. There are also a number of proteins that are composed solely of multiple copies of this domain such as the peptidase inhibitor salarin. This family is classified as I29 by MEROPS.	71.3655	18.5324	0.259683	Down
OS03G0183500	Protein of unknown function DUF581	256.884	66.1692	0.257584	Down
OS07G0687900	Glycosyl transferase family 8. This family includes enzymes that transfer sugar residues to donor molecules. Members of this family are involved in lipopolysaccharide biosynthesis and glycogen synthesis. This family includes Lipopolysaccharide galactosyltransferase, lipopolysaccharide glucosyltransferase 1, and glycogenin glucosyltransferase.	85.8151	22.0851	0.257356	Down
OS01G0510200	Dickkopf N-terminal cysteine-rich region. Dickkopf proteins are a class of Wnt antagonists. They possess two conserved cysteine-rich regions. This family represents the N-terminal one. The C-terminal region has been found to share significant sequence similarity to the colipase fold, pfam01114, pfam02740.	86.29	22.171	0.256936	Down
OS12G0478200	GRAM domain. The GRAM domain is found in in glucosyltransferases, myotubularins and other putative membrane-associated proteins.	110.651	28.4167	0.256814	Down
OS11G0661800	Tryptophan dimethylallyltransferase. This family of proteins represents tryptophan dimethylallyltransferase (EC:2.5.1.34), which catalyses the first step of ergot alkaloid biosynthesis. Ergot alkaloids, which are produced by endophyte fungi, can enhance plant host fitness, but also cause livestock toxicosis to host plants. This protein is found in bacteria and eukaryotes. Proteins in this family …	91.0432	23.3375	0.256334	Down
OS05G0135450	Peroxidase.	753.68	192.053	0.25482	Down
OS04G0550866	Hypothetical protein	358.65	91.3608	0.254735	Down
OS02G0584800	Heavy-metal-associated domain.	395.215	100.283	0.253743	Down
OS11G0687100	von Willebrand factor type A domain.	66.7188	16.9199	0.2536	Down
OS02G0612900	Lipocalin-like domain. Lipocalins are transporters for small hydrophobic molecules, such as lipids, steroid hormones, bilins, and retinoids. The structure is an eight-stranded beta barrel.	270.121	68.5021	0.253598	Down
OS08G0448100	Cotton fibre expressed protein. This family consists of several plant proteins of unknown function. Three of the sequences (from Gossypium hirsutum) in this family are described as cotton fibre expressed proteins. The remaining sequences, found in Arabidopsis thaliana, are uncharacterized.	131.783	33.3936	0.253398	Down
OS10G0401000	Elongation factor Tu GTP binding domain. This domain contains a P-loop motif, also found in several other families such as pfam00071, pfam00025 and pfam00063. Elongation factor Tu consists of three structural domains, this plus two C-terminal beta barrel domains.	71.9036	18.0863	0.251535	Down
OS10G0543400	Chitinase class I.	213.005	53.5653	0.251474	Down
OS04G0469300	NDP-hexose 2,3-dehydratase. This family includes a range of proteins from antibiotic production pathways. The family includes gra-ORF27, a gene product that probably functions at an early step, most likely as a dTDP-4-keto-6- deoxyglucose-2,3-dehydratase. Its homologues include dnmT from the daunorubicin biosynthetic gene cluster in S. peucetius, a similar gene from the daunomycin biosynthetic cl…	52.4324	13.136	0.250533	Down
OS04G0490500	Protein tyrosine kinase.	111.754	27.9276	0.249903	Down
OS01G0196300	Helix-loop-helix DNA-binding domain.	395.311	98.6869	0.249644	Down
OS05G0215700	Protein of unknown function (DUF1838). This family of proteins are functionally uncharacterized.	60.3845	15.0065	0.248515	Down
OS07G0564500	Pyridine nucleotide-disulphide oxidoreductase. This family includes both class I and class II oxidoreductases and also NADH oxidases and peroxidases. This domain is actually a small NADH binding domain within a larger FAD binding domain.	93.2157	23.0796	0.247593	Down
OS02G0134200	Protein of unknown function (DUF1645). These sequences are derived from a number of hypothetical plant proteins. The region in question is approximately 270 amino acids long. Some members of this family are annotated as yeast pheromone receptor proteins AR781 but no literature was found to support this.	107.575	26.0142	0.241823	Down
OS06G0641500	Similar to Cytochrome P450 CYP71Y10	122.337	29.3519	0.239927	Down
OS01G0135700	EF-hand domain pair.	84.7355	20.3169	0.239769	Down
OS08G0240200	Conserved hypothetical protein	382.971	91.0169	0.23766	Down
OS02G0597300	Leucine rich repeat.	541.176	127.034	0.234737	Down
OS07G0526400	Chalcone and stilbene synthases, N-terminal domain. The C-terminal domain of Chalcone synthase is reported to be structurally similar to domains in thiolase and beta-ketoacyl synthase. The differences in activity are accounted for by differences in this N-terminal domain.	224.029	52.5174	0.234422	Down
OS06G0649000	WRKY DNA -binding domain.	201.941	47.0617	0.233047	Down
OS01G0330200	Peptidase C1A	231.483	53.8395	0.232585	Down
OS03G0115800	Conserved hypothetical protein	2243.35	518.718	0.231225	Down
OS04G0498000	Protein of unknown function (DUF3397). This family of proteins are functionally uncharacterized. This protein is found in bacteria. Proteins in this family are typically between 114 to 128 amino acids in length.	131.442	30.2708	0.230298	Down
OS02G0682300	Ring finger domain.	254.306	57.7522	0.227097	Down
OS08G0106600	Jiraiya. Jiraiya inhibits bone morphogenetic protein (BMP) signaling during embryogenesis. The human member of this family is TMEM221.	50.8147	11.4968	0.22625	Down
OS08G0171700	Conserved hypothetical protein	475.702	107.233	0.22542	Down
OS06G0554600	Conserved hypothetical protein	378.789	84.9165	0.224179	Down
OS03G0426350	Conserved hypothetical protein	348.174	76.4729	0.21964	Down
OS10G0334500	Dirigent-like protein. This family contains a number of proteins which are induced during disease response in plants. Members of this family are involved in lignification.	87.8577	19.1075	0.217482	Down
OS08G0482600	Plastocyanin-like domain. This family represents a domain found in flowering plants related to the copper binding protein plastocyanin. Some members of this family may not bind copper due to the lack of key residues.	1034.87	224.904	0.217326	Down
OS07G0158500	OsHAP2J, HAP2 SUBUNIT OF CCAAT-BOX BINDING COMPLEX	175.762	37.1078	0.211125	Down
OS03G0146100	Major intrinsic protein. MIP (Major Intrinsic Protein) family proteins exhibit essentially two distinct types of channel properties: (1) specific water transport by the aquaporins, and (2) small neutral solutes transport, such as glycerol by the glycerol facilitators.	981.677	206.593	0.210449	Down
OS03G0437200	C2H2-type zinc finger.	229.885	47.7124	0.207549	Down
OS01G0864500	Late embryogenesis abundant protein. Different types of LEA proteins are expressed at different stages of late embryogenesis in higher plant seed embryos and under conditions of dehydration stress. The function of these proteins is unknown. This family represents a group of LEA proteins that appear to be distinct from those in pfam02987. The family DUF1511, pfam07427, has now been merged into thi…	267.453	55.2535	0.206591	Down
OS02G0736900	YtpI-like protein. The YtpI-like protein family includes the B. subtilis YtpI protein, which is functionally uncharacterized. This family of proteins is found in bacteria. Proteins in this family are typically between 73 and 101 amino acids in length.	88.3393	18.2152	0.206197	Down
OS02G0759400	Ring finger domain.	98.0389	20.1716	0.205751	Down
OS09G0543400	Pyridoxal-dependent decarboxylase, pyridoxal binding domain. These pyridoxal-dependent decarboxylases acting on ornithine, lysine, arginine and related substrates This domain has a TIM barrel fold.	100.696	20.6178	0.204752	Down
OS01G0699600	Protein kinase domain.	104.353	20.9349	0.200616	Down
OS12G0151000	OsPAP20b, purple acid phosphatase 20b	76.3019	15.1947	0.199139	Down
OS02G0584700	Heavy-metal-associated domain.	94.7435	18.8333	0.198782	Down
OS04G0600300	Alternative oxidase. The alternative oxidase is used as a second terminal oxidase in the mitochondria, electrons are transfered directly from reduced ubiquinol to oxygen forming water. This is not coupled to ATP synthesis and is not inhibited by cyanide, this pathway is a single step process. In rice the transcript levels of the alternative oxidase are increased by low temperature.	371.837	72.3985	0.194705	Down
OS07G0580300	Secretory pathway protein Sec39. Mnaimneh et al identified Sec39p as a protein involved in ER-Golgi transport in a large scale promoter shut down analysis of essential yeast genes. Kraynack et al. (2005) showed that Sec39p (Dsl3p) is required for Golgi-ER retrograde transport and is part of a very stable protein complex that also includes Dsl1p (in mammals ZW10), Tip20p (Rint-1) and the ER locali…	75.7505	14.5603	0.192214	Down
OS07G0116800	Hypothetical conserved gene	50.9079	9.75532	0.191627	Down
OS04G0660900	POT family. The POT (proton-dependent oligopeptide transport) family all appear to be proton dependent transporters.	99.0419	18.8763	0.190589	Down
OS07G0635700	Cytochrome P450. Cytochrome P450s are haem-thiolate proteins involved in the oxidative degradation of various compounds. They are particularly well known for their role in the degradation of environmental toxins and mutagens. They can be divided into 4 classes, according to the method by which electrons from NAD(P)H are delivered to the catalytic site. Sequence conservation is relatively low with…	137.098	26.0572	0.190062	Down
OS06G0641550	Non-protein coding transcript	48.7321	8.8201	0.180992	Down
OS04G0249500	Sucrose synthase. Sucrose synthases catalyse the synthesis of sucrose from UDP-glucose and fructose. This family includes the bulk of the sucrose synthase protein. However the carboxyl terminal region of the sucrose synthases belongs to the glycosyl transferase family pfam00534.	72.585	13.136	0.180974	Down
OS11G0151400	Cytochrome P450. Cytochrome P450s are haem-thiolate proteins involved in the oxidative degradation of various compounds. They are particularly well known for their role in the degradation of environmental toxins and mutagens. They can be divided into 4 classes, according to the method by which electrons from NAD(P)H are delivered to the catalytic site. Sequence conservation is relatively low with…	140.343	25.2509	0.179922	Down
OS03G0180800	tify domain. This short possible domain is found in a variety of plant transcription factors that contain GATA domains as well as other motifs. Although previously known as the Zim domain this is now called the tify domain after its most conserved amino acids. TIFY proteins can be further classified into two groups depending on the presence (group I) or absence (group II) of a C2C2-GATA domain. F…	54.0568	9.66936	0.178874	Down
OS02G0597200	Protein of unknown function (DUF2946). This family of proteins with unknown function appear to be restricted to Proteobacteria.	129.734	22.9773	0.177111	Down
OS08G0256000	DAD family. Members of this family are thought to be integral membrane proteins. Some members of this family have been shown to cause apoptosis if mutated, these proteins are known as DAD for defender against death. The family also includes the epsilon subunit of the oligosaccharyltransferase that is involved in N-linked glycosylation.	53.9802	9.35217	0.173252	Down
OS09G0341100	Protein kinase domain.	60.9426	10.2014	0.167394	Down
OS08G0140300	Pyridoxal-dependent decarboxylase conserved domain.	139.729	23.2085	0.166097	Down
OS12G0150200	Cytochrome P450. Cytochrome P450s are haem-thiolate proteins involved in the oxidative degradation of various compounds. They are particularly well known for their role in the degradation of environmental toxins and mutagens. They can be divided into 4 classes, according to the method by which electrons from NAD(P)H are delivered to the catalytic site. Sequence conservation is relatively low with…	143.596	23.2945	0.162223	Down
OS02G0676800	AP2 domain. This 60 amino acid residue domain can bind to DNA and is found in transcription factor proteins.	48.1706	7.43876	0.154425	Down
OS04G0451700	Bacterial transcriptional regulator. This family of bacterial transcriptional regulators includes the glycerol operon regulatory protein and acetate operon repressor both of which are members of the iclR family. These proteins have a Helix-Turn-Helix motif at the N-terminus. However this family covers the C-terminal region that may bind to the regulatory substrate (unpublished observation, Batema…	46.0548	7.0786	0.1537	Down
OS06G0514100	Plant thionin.	42.9325	6.54652	0.152484	Down
OS12G0123700	ONAC131, NAC domain-containing protein 131	107.456	15.8987	0.147956	Down
OS08G0563200	Protein of unknown function DUF296	207.567	29.2926	0.141123	Down
OS09G0341500	F-box-like. This is an F-box-like family.	156.361	21.9991	0.140694	Down
OS06G0314501	Conserved hypothetical protein	95.8598	13.4532	0.140343	Down
OS01G0389200	Protein of unknown function (DUF679). This family contains several uncharacterized plant proteins.	112.834	15.3236	0.135808	Down
OS01G0957500	Cytochrome P450. Cytochrome P450s are haem-thiolate proteins involved in the oxidative degradation of various compounds. They are particularly well known for their role in the degradation of environmental toxins and mutagens. They can be divided into 4 classes, according to the method by which electrons from NAD(P)H are delivered to the catalytic site. Sequence conservation is relatively low with…	162.462	21.9561	0.135146	Down
OS02G0765400	Alpha-amylase C-terminal beta-sheet domain. This domain is organized as a five-stranded anti-parallel beta-sheet. It is the probable result of a decay of the common-fold.	184.419	24.8907	0.134968	Down
OS06G0210900	Lipase (class 3).	78.9526	10.6046	0.134316	Down
OS09G0518332	UDP-glucoronosyl and UDP-glucosyl transferase.	39.6671	5.07923	0.128046	Down
OS09G0505400	Membrane transport protein. This family includes auxin efflux carrier proteins and other transporter proteins from all domains of life.	36.0201	4.18699	0.11624	Down
OS04G0521100	OsPIP2;3, Plasma membrane intrinsic protein 2-3	577.324	65.191	0.112919	Down
OS04G0423400	ABA/WDS induced protein. This is a family of plant proteins induced by water deficit stress (WDS), or abscisic acid (ABA) stress and ripening.	61.9822	6.90668	0.11143	Down
OS11G0117500	WRKY DNA -binding domain.	29.0743	3.20879	0.110365	Down
OS03G0741100	OsbHLH148, basic helix-loop-helix protein 148	368.535	40.5745	0.110097	Down
OS10G0380800	Pyridoxal-dependent decarboxylase conserved domain.	120.846	11.7977	0.097626	Down
OS06G0599200	Cytochrome P450	38.1493	3.69789	0.0969321	Down
OS11G0549620	Calcineurin-like phosphoesterase. This family includes a diverse range of phosphoesterases, including protein phosphoserine phosphatases, nucleotidases, sphingomyelin phosphodiesterases and 2'-3' cAMP phosphodiesterases as well as nucleases such as bacterial SbcD or yeast MRE11. The most conserved regions in this superfamily centre around the metal chelating residues.	135.062	12.9641	0.0959863	Down
OS02G0466400	Inositol 1, 3, 4-trisphosphate 5/6-kinase. This family consists of several inositol 1, 3, 4-trisphosphate 5/6-kinase proteins. Inositol 1,3,4-trisphosphate is at a branch point in inositol phosphate metabolizm. It is dephosphorylated by specific phosphatases to either inositol 3,4-bisphosphate or inositol 1,3-bisphosphate. Alternatively, it is phosphorylated to inositol 1,3,4,6-tetrakisphosphate …	82.6429	7.88488	0.095409	Down
OS01G0186900	DDE superfamily endonuclease. This family of proteins are related to pfam00665 and are probably endonucleases of the DDE superfamily. Transposase proteins are necessary for efficient DNA transposition. This domain is a member of the DDE superfamily, which contain three carboxylate residues that are believed to be responsible for coordinating metal ions needed for catalysis. The catalytic activity…	71.4787	6.63248	0.0927895	Down
OS01G0627800	Cytochrome P450. Cytochrome P450s are haem-thiolate proteins involved in the oxidative degradation of various compounds. They are particularly well known for their role in the degradation of environmental toxins and mutagens. They can be divided into 4 classes, according to the method by which electrons from NAD(P)H are delivered to the catalytic site. Sequence conservation is relatively low with…	82.228	7.12158	0.0866076	Down
OS02G0624300	Myb-like DNA-binding domain. This family contains the DNA binding domains from Myb proteins, as well as the SANT domain family.	65.0978	5.52535	0.0848777	Down
OS04G0301500	Helix-loop-helix DNA-binding domain.	85.8284	6.90668	0.0804708	Down
OS09G0341600	F-box-like. This is an F-box-like family.	401.124	27.3792	0.0682561	Down
OS07G0191900	Beta-propeller repeat. This family is related to pfam00400 and is likely to also form a beta-propeller. SBBP stands for Seven Bladed Beta Propeller.	44.487	2.84863	0.0640329	Down
OS04G0445050	Non-protein coding transcript	214.061	13.4102	0.0626467	Down
OS05G0579500	Similar to 10A19I.7.	144.609	8.90605	0.0615873	Down
OS01G0597600	Transmembrane amino acid transporter protein. This transmembrane region is found in many amino acid transporters including UNC-47 and MTR. UNC-47 encodes a vesicular amino butyric acid (GABA) transporter, (VGAT). UNC-47 is predicted to have 10 transmembrane domains. MTR is a N system amino acid transporter system protein involved in methyltryptophan resistance. Other members of this family includ…	291.336	16.6027	0.056988	Down
OS02G0569400	Cytochrome P450. Cytochrome P450s are haem-thiolate proteins involved in the oxidative degradation of various compounds. They are particularly well known for their role in the degradation of environmental toxins and mutagens. They can be divided into 4 classes, according to the method by which electrons from NAD(P)H are delivered to the catalytic site. Sequence conservation is relatively low with…	75.7272	4.27295	0.0564255	Down
OS05G0163300	OsFLA9, fasciclin-like arabinogalactan protein 9	49.775	2.27358	0.045677	Down
OS04G0103800	Thioesterase-like superfamily. This family contains a wide variety of enzymes, principally thioesterases. These enzymes are part of the Hotdog fold superfamily.	81.5267	2.80565	0.0344139	Down
OS04G0581600	UDP-glucose/GDP-mannose dehydrogenase family, central domain. The UDP-glucose/GDP-mannose dehydrogenaseses are a small group of enzymes which possesses the ability to catalyse the NAD-dependent 2-fold oxidation of an alcohol to an acid without the release of an aldehyde intermediate.	17.432	0.489098	0.0280575	Down
OS04G0445000	Similar to Potassium channel SKOR (Stelar K(+) outward rectifying channel)	115.474	2.80565	0.0242968	Down
OS06G0127100	AP2 domain. This 60 amino acid residue domain can bind to DNA and is found in transcription factor proteins.	19.0663	0.44612	0.0233983	Down
OS05G0579200	AMP-dependent synthetase and ligase domain containing protein	181.18	4.01508	0.0221607	Down
OS02G0677300	AP2 domain. This 60 amino acid residue domain can bind to DNA and is found in transcription factor proteins.	30.2106	0.44612	0.014767	Down
OS06G0240050	BURP domain. The BURP domain is found at the C-terminus of several different plant proteins. It was named after the proteins in which it was first identified: the BNM2 clone-derived protein from Brassica napus; USPs and USP-like proteins; RD22 from Arabidopsis thaliana; and PG1beta from Lycopersicon esculentum. This domain is around 230 amino acid residues long. It possesses the following conserv…	82.5997	0.44612	0.00540099	Down
OS01G0196133	Caulimovirus viroplasmin. This family consists of various caulimovirus viroplasmin proteins. The viroplasmin protein is encoded by gene VI and is the main component of viral inclusion bodies or viroplasms. Inclusions are the site of viral assembly, DNA synthesis and accumulation. Two domains exist within gene VI corresponding approximately to the 5' third and middle third of gene VI, these influe…	136.706	0.44612	0.00326334	Down

## Sheet: Table S5
Table S5. Genes up-regulated at 6 DAG in ZHD2-D.
		6 DAG
gene	Pfam:pfam_Description	WT	ZHD2-D	FC
OS08G0479400	ZHD2	0.485138	218.403	450.187	Up
OS01G0356951	Flavin-binding monooxygenase-like. This family includes FMO proteins, cyclohexanone mono-oxygenase and a number of different mono-oxygenases.	0	20.976	Inf	Up
OS04G0612700	Alcohol dehydrogenase GroES-like domain. This is the catalytic domain of alcohol dehydrogenases. Many of them contain an inserted zinc binding domain. This domain has a GroES-like structure.	0	60.4156	Inf	Up
OS07G0154100	Retinal pigment epithelial membrane protein. This family represents a retinal pigment epithelial membrane receptor which is abundantly expressed in retinal pigment epithelium, and binds plasma retinal binding protein. The family also includes the sequence related neoxanthin cleavage enzyme in plants and lignostilbene-alpha,beta-dioxygenase in bacteria.	0	20.6215	Inf	Up
OS08G0136800	Salt stress response/antifungal. This domain is often found in association with the kinase domains pfam00069 or pfam07714. In many proteins it is duplicated. It contains six conserved cysteines which are involved in disulphide bridges. It has a role in salt stress response and has antifungal activity.	0	122.917	Inf	Up
OS08G0410900	Srg family chemoreceptor.	0	34.7332	Inf	Up
OS08G0476300	short chain dehydrogenase. This family contains a wide variety of dehydrogenases.	0	15.856	Inf	Up
OS08G0535200	Sugar efflux transporter for intercellular exchange. This family includes proteins such as drosophila saliva, MtN3 involved in root nodule development and a protein involved in activation and expression of recombination activation genes (RAGs). Although the molecular function of these proteins is unknown, they are almost certainly transmembrane proteins. This family contains a region of two trans…	0	76.4131	Inf	Up
OS10G0173000	.	0	30.5713	Inf	Up
OS10G0475100	GMC oxidoreductase. This family of proteins bind FAD as a cofactor.	0	18.759	Inf	Up
OS06G0552900	FT-Like12	2.38555	493.573	206.901	Up
OS10G0472900	FAE1/Type III polyketide synthase-like protein. The members of this family are described as 3-ketoacyl-CoA synthases, type III polyketide synthases, fatty acid elongases and fatty acid condensing enzymes, and are found in both prokaryotic and eukaryotic (mainly plant) species. The region featured in this family contains the active site residues, as well as motifs involved in substrate binding.	0.485138	71.0155	146.382	Up
OS05G0202800	Metallothionein. Members of this family are metallothioneins. These proteins are cysteine rich proteins that bind to heavy metals. Members of this family appear to be closest to Class II metallothioneins, seed pfam00131.	0.596388	81.8285	137.207	Up
OS05G0381400	AWPM-19-like family. Members of this family are 19 kDa membrane proteins. The levels of the plant protein AWPM-19 increase dramatically when there is an increase level of abscisic acid. The increase presence of this protein leads to greater tolerance of freezing.	1.67791	120.914	72.0618	Up
OS08G0514300	LBP / BPI / CETP family, N-terminal domain. The N and C terminal domains of the LBP/BPI/CETP family are structurally similar.	0.485138	31.2393	64.3926	Up
OS08G0178900	No apical meristem-associated C-terminal domain. This domain is found in a number of different types of plant proteins including NAM-like proteins.	0.970277	42.4248	43.7245	Up
OS06G0578700	von Willebrand factor type A domain.	2.0518	79.5112	38.7519	Up
OS10G0451900	.	5.51888	190.074	34.4407	Up
OS03G0797400	Tryptophan synthase alpha chain.	2.42569	81.1553	33.4566	Up
OS05G0555600	Dihydroprymidine dehydrogenase domain II, 4Fe-4S cluster. Domain II of the enzyme dihydroprymidine dehydrogenase binds FAD. Dihydroprymidine dehydrogenase catalyses the first and rate-limiting step of pyrimidine degradation by converting pyrimidines to the corresponding 5,6- dihydro compounds. This domain carries two Fe4-S4 clusters.	23.2373	668.524	28.7694	Up
OS01G0293000	S-adenosylmethionine synthetase	35.4679	960.007	27.067	Up
OS09G0483100	EF-hand domain pair.	1.94055	52.0381	26.8161	Up
OS10G0437500	Universal stress protein family. The universal stress protein UspA is a small cytoplasmic bacterial protein whose expression is enhanced when the cell is exposed to stress agents. UspA enhances the rate of cell survival during prolonged exposure to such conditions, and may provide a general "stress endurance" activity. The crystal structure of Haemophilus influenzae UspA reveals an alpha/beta fol…	2.42569	60.3565	24.8822	Up
OS03G0130300	Gamma-thionin family.	34.9518	828.591	23.7067	Up
OS06G0294950	Growth factor receptor domain IV. This is the fourth extracellular domain of receptor tyrosine protein kinases. Interaction between this domain and the furin-like domain (pfam00757) regulates the binding of ligands to the receptor L domains (pfam01030).	18.2747	397.526	21.7528	Up
OS10G0451700	Tic20-like protein. Chloroplast function requires the import of nuclear encoded proteins from the cytoplasm across the chloroplast double membrane. This is accomplished by two protein complexes, the Toc complex located at the outer membrane and the Tic complex located at the inner membrane. The Toc complex recognizes specific proteins by a cleavable N-terminal sequence and is primarily responsibl…	21.6707	446.989	20.6264	Up
OS03G0142600	Myb-like DNA-binding domain. This family contains the DNA binding domains from Myb proteins, as well as the SANT domain family.	2.53694	51.7247	20.3886	Up
OS12G0206800	SRF-type transcription factor (DNA-binding and dimerization domain).	3.84097	76.7032	19.9698	Up
OS01G0532300	Cotton fibre expressed protein. This family consists of several plant proteins of unknown function. Three of the sequences (from Gossypium hirsutum) in this family are described as cotton fibre expressed proteins. The remaining sequences, found in Arabidopsis thaliana, are uncharacterized.	12.0883	235.171	19.4544	Up
OS02G0618000	Protein of unknown function (DUF837). This family consists of several eukaryotic proteins of unknown function. One of the family members is a circulating cathodic antigen (CCA) found in Schistosoma mansoni (Blood fluke).	1.08153	20.899	19.3236	Up
OS03G0766600	Protein of unknown function (DUF1777). This is a family of eukaryotic proteins of unknown function. Some of the proteins in this family are putative nucleic acid binding proteins.	6.5293	120.559	18.4643	Up
OS06G0141600	Early nodulin 93 ENOD93 protein.	19.6498	326.582	16.6201	Up
OS07G0604600	NADH-ubiquinone reductase complex 1 MLRQ subunit. The MLRQ subunit of mitochondrial NADH-ubiquinone reductase complex I is nuclear and is found in plants, insects, fungi and higher metazoans. It appears to act within the membrane and, in mammals, is highly expressed in muscle and neural tissue, indicative of a role in ATP generation.	3.50722	56.6906	16.164	Up
OS03G0305400	Universal stress protein family. The universal stress protein UspA is a small cytoplasmic bacterial protein whose expression is enhanced when the cell is exposed to stress agents. UspA enhances the rate of cell survival during prolonged exposure to such conditions, and may provide a general "stress endurance" activity. The crystal structure of Haemophilus influenzae UspA reveals an alpha/beta fol…	8.8036	140.435	15.9521	Up
OS03G0678800	Glycosyl transferase family 8. This family includes enzymes that transfer sugar residues to donor molecules. Members of this family are involved in lipopolysaccharide biosynthesis and glycogen synthesis. This family includes Lipopolysaccharide galactosyltransferase, lipopolysaccharide glucosyltransferase 1, and glycogenin glucosyltransferase.	4.69999	72.21	15.3639	Up
OS10G0386300	Scramblase. Scramblase is palmitoylated and contains a potential protein kinase C phosphorylation site. Scramblase exhibits Ca2+-activated phospholipid scrambling activity in vitro. There are also possible SH3 and WW binding motifs. Scramblase is involved in the redistribution of phospholipids after cell activation or injury.	3.46708	48.0767	13.8666	Up
OS08G0136500	Salt stress response/antifungal. This domain is often found in association with the kinase domains pfam00069 or pfam07714. In many proteins it is duplicated. It contains six conserved cysteines which are involved in disulphide bridges. It has a role in salt stress response and has antifungal activity.	3.24458	44.9732	13.861	Up
OS07G0625600	Skp1 family, dimerization domain.	4.58874	56.5313	12.3196	Up
OS04G0635650	Wound-induced protein. This family of proteins is found in eukaryotes. Proteins in this family are typically between 81 and 97 amino acids in length. The proteins in the family are often annotated as wound-induced proteins however there is little accompanying literature to confirm this.	11.3004	138.283	12.237	Up
OS05G0248200	Glycosyl hydrolases family 18.	7.64179	90.4783	11.8399	Up
OS02G0253700	Dppa2/4 conserved region in higher vertebrates. Developmental pluripotency associated genes (Dppa) in lower vertebrates have remained undetected until the discovery of a Dppa homologue in Xenopus laevis, reporting a new domain termed Dppa2/4 conserved region (DCR). In higher vertebrate Dppa proteins the DCR domain is located next to the here-reported domain. The domain is subject to structure det…	2.53694	28.0229	11.046	Up
OS06G0653200	Putative serine dehydratase domain. This domain is found at the C-terminus of yeast D-serine dehydratase. Structures have been solved for two bacterial members of this family. The yeast protein has been shown to be a zinc dependant enzyme.	2.2743	24.7834	10.8971	Up
OS01G0736100	UDP-glucoronosyl and UDP-glucosyl transferase.	6.04416	64.8318	10.7264	Up
OS11G0484700	Probable lipid transfer. The members of this family are probably involved in lipid transfer. The family has several highly conserved cysteines, paired in various ways.	216.639	2314.23	10.6824	Up
OS02G0682300	Ring finger domain.	16.7791	171.68	10.2318	Up
OS07G0674800	AP2 domain. This 60 amino acid residue domain can bind to DNA and is found in transcription factor proteins.	22.0755	220.301	9.97944	Up
OS07G0604700	NADH-ubiquinone reductase complex 1 MLRQ subunit. The MLRQ subunit of mitochondrial NADH-ubiquinone reductase complex I is nuclear and is found in plants, insects, fungi and higher metazoans. It appears to act within the membrane and, in mammals, is highly expressed in muscle and neural tissue, indicative of a role in ATP generation.	127.509	1263.36	9.90799	Up
OS02G0651900	DUF35 OB-fold domain. This domain has no known function and is found in conserved hypothetical archaeal and bacterial proteins. The domain is approximately 70 amino acids long. The domain is duplicated in a member from Mycobacterium tuberculosis. The structure of a DUF35 representative reveals two long N-terminal helices followed by a rubredoxin-like zinc ribbon domain and a C-terminal OB fold do…	103.066	1018.38	9.88084	Up
OS09G0264400	Cytochrome P450. Cytochrome P450s are haem-thiolate proteins involved in the oxidative degradation of various compounds. They are particularly well known for their role in the degradation of environmental toxins and mutagens. They can be divided into 4 classes, according to the method by which electrons from NAD(P)H are delivered to the catalytic site. Sequence conservation is relatively low with…	19.1647	188.707	9.84662	Up
OS05G0380900	EF-hand domain pair.	12.0883	115.498	9.55452	Up
OS09G0551500	Protein kinase domain.	3.13333	28.3954	9.06239	Up
OS06G0698200	Homeobox domain.	3.84097	34.5148	8.98596	Up
OS09G0564600	Papain family cysteine protease.	3.24458	29.0993	8.96858	Up
OS03G0766800	Domain of unknown function (DUF4512). This family of proteins is found in eukaryotes. Proteins in this family are typically between 74 and 104 amino acids in length. There are two completely conserved residues (C and P) that may be functionally important.	12.8269	114.884	8.95646	Up
OS10G0479100	Beta-ketoacyl synthase, N-terminal domain. The structure of beta-ketoacyl synthase is similar to that of the thiolase family (pfam00108) and also chalcone synthase. The active site of beta-ketoacyl synthase is located between the N and C-terminal domains. The N-terminal domain contains most of the structures involved in dimer formation and also the active site cysteine.	8.31846	74.3912	8.94291	Up
OS11G0264000	Multicopper oxidase. This entry contains many divergent copper oxidase-like domains that are not recognized by the pfam00394 model.	6.15541	54.4324	8.84302	Up
OS08G0402500	Cotton fibre expressed protein. This family consists of several plant proteins of unknown function. Three of the sequences (from Gossypium hirsutum) in this family are described as cotton fibre expressed proteins. The remaining sequences, found in Arabidopsis thaliana, are uncharacterized.	20.1441	178.123	8.84244	Up
OS12G0197100	Phosphoribosylglycinamide synthetase, ATP-grasp (A) domain. Phosphoribosylglycinamide synthetase catalyses the second step in the de novo biosynthesis of purine. The reaction catalysed by Phosphoribosylglycinamide synthetase is the ATP- dependent addition of 5-phosphoribosylamine to glycine to form 5'phosphoribosylglycinamide. This domain is related to the ATP-grasp domain of biotin carboxylase/c…	38.6413	341.025	8.82539	Up
OS01G0597600	Transmembrane amino acid transporter protein. This transmembrane region is found in many amino acid transporters including UNC-47 and MTR. UNC-47 encodes a vesicular amino butyric acid (GABA) transporter, (VGAT). UNC-47 is predicted to have 10 transmembrane domains. MTR is a N system amino acid transporter system protein involved in methyltryptophan resistance. Other members of this family includ…	5.18513	45.5642	8.78747	Up
OS09G0425500	FAM75 family.	21.9333	192.06	8.75654	Up
OS10G0361900	PLAT/LH2 domain. This domain is found in a variety of membrane or lipid associated proteins. It is called the PLAT (Polycystin-1, Lipoxygenase, Alpha-Toxin) domain or LH2 (Lipoxygenase homology) domain. The known structure of pancreatic lipase shows this domain binds to procolipase pfam01114, which mediates membrane association. So it appears possible that this domain mediates membrane attachment…	43.3631	375.794	8.66621	Up
OS06G0188700	Ligand-gated ion channel. This family includes the four transmembrane regions of the ionotropic glutamate receptors and NMDA receptors.	5.29638	43.2289	8.16198	Up
OS03G0388900	Caspase domain.	105.282	855.99	8.13046	Up
OS01G0826000	Heavy-metal-associated domain.	4.10361	33.1609	8.08092	Up
OS01G0212700	Ring finger domain.	6.00402	48.0946	8.01041	Up
OS03G0226300	Protein tyrosine kinase.	5.03374	40.2025	7.9866	Up
OS08G0502600	EF-hand domain pair.	7.68193	61.1427	7.95928	Up
OS02G0252400	OsDof3, dof zinc finger domain containing protein	60.343	479.12	7.93994	Up
OS06G0694200	GDSL-like Lipase/Acylhydrolase.	7.08555	56.1588	7.92582	Up
OS01G0777900	Chitin synthase N-terminal. This is the N-terminal domain of Chitin synthase (pfam01644).	14.4337	114.244	7.9151	Up
OS04G0598900	Protein kinase domain.	9.0261	70.72	7.83506	Up
OS02G0808800	NAD dependent epimerase/dehydratase family. This family of proteins utilize NAD as a cofactor. The proteins in this family use nucleotide-sugar substrates for a variety of chemical reactions.	12.7558	98.3114	7.70718	Up
OS09G0425200	Plasmodium histidine-rich protein (HRPII/III). This family consists of several histidine-rich protein II and III sequence from Plasmodium falciparum.	37.0655	285.364	7.69892	Up
OS03G0595600	Glutathione S-transferase, N-terminal domain.	293.789	2244.19	7.6388	Up
OS05G0403300	Xylanase inhibitor C-terminal. The N- and C-termini of the members of this family are jointly necessary for creating the catalytic pocket necessary for cleaving xylasnase. Phytopathogens produce xylanase that destroys plant cells, so its destruction through proteolysis is vital for plant-survival.	10.4012	79.239	7.61823	Up
OS05G0181300	Borrelia ORF-A. This protein is encoded by an open reading frame in plasmid borne DNA repeats of Borrelia species. This protein is known as ORF-A. The function of this putative protein is unknown.	15.849	120.536	7.60526	Up
OS02G0775300	.	11.3405	85.4997	7.5393	Up
OS10G0518400	FAM70 protein. This family of proteins is found in eukaryotes. Proteins in this family are typically between 241 and 349 amino acids in length. The function of this family is unknown.	5.03374	37.9496	7.53904	Up
OS01G0910900	Uncharacterized protein conserved in bacteria (DUF2255). Members of this family of hypothetical bacterial proteins have no known function.	195.361	1465.64	7.50223	Up
OS11G0709000	Herpesvirus BMRF2 protein.	5.51888	41.0298	7.43444	Up
OS06G0142300	Early nodulin 93 ENOD93 protein.	27.8972	206.39	7.39824	Up
OS12G0500500	NB-ARC domain.	4.43735	32.4159	7.30523	Up
OS06G0142200	OsENOD93a, early nodulin 93 ENOD93 protein	244.434	1737.64	7.10883	Up
OS09G0482800	EF-hand domain pair.	23.7534	167.554	7.05389	Up
OS01G0206300	Protein kinase domain.	7.23693	49.8801	6.89244	Up
OS02G0211100	XK-related protein. Members of this family comprise various XK-related proteins, that are involved in sodium-dependent transport of neutral amino acids or oligopeptides. These proteins are responsible for the Kx blood group system - defects results in McLeod syndrome, an X-linked multi-system disorder characterized by late onset abnormalities in the neuromuscular and hematopoietic systems.	20.9229	144.094	6.88691	Up
OS05G0403000	Xylanase inhibitor C-terminal. The N- and C-termini of the members of this family are jointly necessary for creating the catalytic pocket necessary for cleaving xylasnase. Phytopathogens produce xylanase that destroys plant cells, so its destruction through proteolysis is vital for plant-survival.	5.29638	35.7146	6.7432	Up
OS04G0635500	Wound-induced protein. This family of proteins is found in eukaryotes. Proteins in this family are typically between 81 and 97 amino acids in length. The proteins in the family are often annotated as wound-induced proteins however there is little accompanying literature to confirm this.	62.9109	422.313	6.71288	Up
OS10G0361000	PLAT/LH2 domain. This domain is found in a variety of membrane or lipid associated proteins. It is called the PLAT (Polycystin-1, Lipoxygenase, Alpha-Toxin) domain or LH2 (Lipoxygenase homology) domain. The known structure of pancreatic lipase shows this domain binds to procolipase pfam01114, which mediates membrane association. So it appears possible that this domain mediates membrane attachment…	36.6205	244.943	6.68869	Up
OS03G0226200	Globin.	4671.99	30915.7	6.61724	Up
OS01G0498802	Tymovirus 45/70Kd protein. Tymoviruses are single stranded RNA viruses. This family includes a protein of unknown function that has been named based on its molecular weight. Tymoviruses such as the ononis yellow mosaic tymovirus encode only three proteins. Of these two are overlapping this protein overlaps a larger ORF that is thought to be the polymerase.	6.00402	39.5398	6.58556	Up
OS01G0298400	Myb-like DNA-binding domain. This family contains the DNA binding domains from Myb proteins, as well as the SANT domain family.	14.131	91.0513	6.4434	Up
OS04G0116200	Weak chloroplast movement under blue light. WEMBL consists of several plant proteins required for the chloroplast avoidance response under high intensity blue light. This avoidance response consists in the relocation of chloroplasts on the anticlinal side of exposed cells. Acts in association with PMI2 to maintain the velocity of chloroplast photo-relocation movement via the regulation of cp-acti…	32.3747	206.904	6.39092	Up
OS05G0399400	Chitinase class I.	13.686	87.2261	6.3734	Up
OS01G0186900	DDE superfamily endonuclease. This family of proteins are related to pfam00665 and are probably endonucleases of the DDE superfamily. Transposase proteins are necessary for efficient DNA transposition. This domain is a member of the DDE superfamily, which contain three carboxylate residues that are believed to be responsible for coordinating metal ions needed for catalysis. The catalytic activity…	15.404	98.152	6.37185	Up
OS02G0618400	Myb-like DNA-binding domain. This family contains the DNA binding domains from Myb proteins, as well as the SANT domain family.	6.11527	38.9309	6.36619	Up
OS04G0648950	AraC-binding-like domain. This domain is related to the AraC ligand binding domain pfam02311.	6.60041	41.4846	6.28516	Up
OS11G0637100	Sugar (and other) transporter.	6.15541	38.6766	6.28336	Up
OS10G0346300	Multicopper oxidase. This entry contains many divergent copper oxidase-like domains that are not recognized by the pfam00394 model.	30.4341	190.539	6.26071	Up
OS03G0103200	Hydrophobic seed protein. This domain has a four-helix bundle structure. It contains four disulfide bonds, of which three function to keep the C- and N-terminal parts of the molecule in place.	335.474	2098.34	6.25486	Up
OS06G0255400	NUDIX domain.	125.355	783.764	6.25236	Up
OS01G0313300	AP2 domain. This 60 amino acid residue domain can bind to DNA and is found in transcription factor proteins.	87.5015	540.515	6.1772	Up
OS09G0304500	Plant protein of unknown function. The function of the plant proteins constituting this family is unknown.	7.12569	43.1519	6.05583	Up
OS01G0127100	Multicopper oxidase. This entry contains many divergent copper oxidase-like domains that are not recognized by the pfam00394 model.	25.249	152.135	6.02539	Up
OS03G0182900	Non-protein coding transcript	44.3426	265.984	5.99838	Up
OS09G0455300	Picornavirus core protein 2A. This protein is a protease, involved in cleavage of the polyprotein.	79.3035	472.965	5.96398	Up
OS03G0655100	Protein of unknown function (DUF1637). This family contains many eukaryotic hypothetical proteins. The region featured in this family is approximately 120 residues long. According to InterPro annotation, some members of this family may belong to the cupin superfamily.	32.5662	193.247	5.93397	Up
OS03G0293700	Domain of unknown function (DUF3523). This presumed domain is functionally uncharacterized. This domain is found in eukaryotes. This domain is typically between 257 to 277 amino acids in length. This domain is found associated with pfam00004. This domain has a conserved LER sequence motif.	23.1662	137.237	5.92402	Up
OS06G0142400	Early nodulin 93 ENOD93 protein.	137.919	802.131	5.81594	Up
OS07G0686300	Ring finger domain.	29.4638	169.298	5.74597	Up
OS03G0820500	Cofilin/tropomyosin-type actin-binding protein. Severs actin filaments and binds to actin monomers.	17.5269	100.523	5.73536	Up
OS10G0450800	.	104.797	592.487	5.65368	Up
OS12G0190400	Aminotransferase class-V. This domain is found in amino transferases, and other enzymes including cysteine desulphurase EC:4.4.1.-.	28.3514	160.217	5.65112	Up
OS02G0812700	Phloem protein 2. Phloem protein 2 (PP2) is one of the most abundant and enigmatic proteins in the phloem sap. PP2 is translocated in the assimilate stream where its lectin activity or RNA-binding properties can exert effects over long distances.	36.0952	202.714	5.61608	Up
OS05G0247800	Glycosyl hydrolases family 18.	34.3152	191.03	5.56692	Up
OS04G0172400	Transferase family. This family includes a number of transferase enzymes. These include anthranilate N-hydroxycinnamoyl/benzoyltransferase that catalyses the first committed reaction of phytoalexin biosynthesis. Deacetylvindoline 4-O-acetyltransferase EC:2.3.1.107 catalyses the last step in vindoline biosynthesis is also a member of this family. The motif HXXXD is probably part of the active site…	26.7445	146.879	5.49191	Up
OS03G0233900	Globin.	10056	54659.7	5.43552	Up
OS09G0381400	Papain family cysteine protease.	26.8157	144.13	5.37484	Up
OS04G0451700	Bacterial transcriptional regulator. This family of bacterial transcriptional regulators includes the glycerol operon regulatory protein and acetate operon repressor both of which are members of the iclR family. These proteins have a Helix-Turn-Helix motif at the N-terminus. However this family covers the C-terminal region that may bind to the regulatory substrate (unpublished observation, Batema…	6.9743	37.3228	5.35147	Up
OS01G0795400	Subtilase family. Subtilases are a family of serine proteases. They appear to have independently and convergently evolved an Asp/Ser/His catalytic triad, like that found in the trypsin serine proteases (see pfam00089). Structure is an alpha/beta fold containing a 7-stranded parallel beta sheet, order 2314567.	88.7654	469.111	5.28484	Up
OS09G0364800	HTLV Tax. Human T-cell leukaemia virus type I (HTLV-I) is the etiological agent for adult T-cell leukaemia (ATL), as well as for tropical spastic paraparesis (TSP) and HTLV-I associate myelopathy (HAM). A biological understanding of the involvement of HTLV-I and in ATL has focused significantly on the workings of the virally-encoded 40 kDa phospho-oncoprotein, Tax. Tax is a transcriptional activa…	24.5414	129.409	5.27311	Up
OS05G0205400	Adaptin N terminal region. This family consists of the N terminal region of various alpha, beta and gamma subunits of the AP-1, AP-2 and AP-3 adaptor protein complexes. The adaptor protein (AP) complexes are involved in the formation of clathrin-coated pits and vesicles. The N-terminal region of the various adaptor proteins (APs) is constant by comparison to the C-terminal which is variable withi…	64.0417	336.226	5.2501	Up
OS03G0316200	Glycosyl transferase family 8. This family includes enzymes that transfer sugar residues to donor molecules. Members of this family are involved in lipopolysaccharide biosynthesis and glycogen synthesis. This family includes Lipopolysaccharide galactosyltransferase, lipopolysaccharide glucosyltransferase 1, and glycogenin glucosyltransferase.	44.0088	230.801	5.24442	Up
OS03G0170900	OsSUT1, SUCROSE TRANSPORTER 1	65.6795	335.332	5.10558	Up
OS11G0210600	Zinc-binding dehydrogenase.	262.709	1340.72	5.10346	Up
OS04G0684900	CAF1 family ribonuclease. The major pathways of mRNA turnover in eukaryotes initiate with shortening of the polyA tail. CAF1 encodes a critical component of the major cytoplasmic deadenylase in yeast. Both Caf1p is required for normal mRNA deadenylation in vivo and localizes to the cytoplasm. Caf1p copurifies with a Ccr4p-dependent polyA-specific exonuclease activity. Some members of this family …	170.312	859.944	5.04922	Up
OS09G0567800	Integral membrane protein S linking to the trans Golgi network. Members of this family are integral membrane proteins involved in protein trafficking between the late Golgi and endosome. They may also serve as a receptor for ADP-ribosylation factor-related protein 1 (ARFRP1). Sys1p is a small integral membrane protein with four predicted transmembrane domains that localizes to the Trans Golgi net…	51.2458	257.097	5.01695	Up
OS07G0142300	DEC-1 protein, N-terminal region. The defective chorion-1 gene (dec-1) in Drosophila encodes follicle cell proteins necessary for proper eggshell assembly. Multiple products of the dec-1 gene are formed by alternative RNA splicing and proteolytic processing. Cleavage products include S80 (80 kDa) which is incorporated into the eggshell, and further proteolysis of S80 gives S60 (60 kDa).	31.1016	155.074	4.98603	Up
OS04G0122200	Protein kinase domain.	29.6955	147.919	4.9812	Up
OS12G0491800	Terpene synthase family, metal binding domain. It has been suggested that this gene family be designated tps (for terpene synthase). It has been split into six subgroups on the basis of phylogeny, called tpsa-tpsf. tpsa includes vetispiridiene synthase, 5-epi- aristolochene synthase, and (+)-delta-cadinene synthase. tpsb includes (-)-limonene synthase. tpsc includes kaurene synthase A. tpsd inclu…	9.2486	45.5642	4.9266	Up
OS05G0552800	Domain of unknown function (DUF4228). This domain is found in plants. The function is not known.	17.2643	85.0449	4.92606	Up
OS08G0104600	2Fe-2S iron-sulfur cluster binding domain.	9.2486	45.2508	4.89272	Up
OS09G0555500	Squalene/phytoene synthase.	65.2746	315.332	4.83085	Up
OS10G0569500	CDP-alcohol phosphatidyltransferase. All of these members have the ability to catalyse the displacement of CMP from a CDP-alcohol by a second alcohol with formation of a phosphodiester bond and concomitant breaking of a phosphoride anhydride bond.	17.2734	83.3597	4.82589	Up
OS10G0116800	Calcineurin-like phosphoesterase. This family includes a diverse range of phosphoesterases, including protein phosphoserine phosphatases, nucleotidases, sphingomyelin phosphodiesterases and 2'-3' cAMP phosphodiesterases as well as nucleases such as bacterial SbcD or yeast MRE11. The most conserved regions in this superfamily centre around the metal chelating residues.	14.8076	71.3057	4.81547	Up
OS07G0109700	Conserved hypothetical protein	80.2554	385.248	4.80027	Up
OS02G0467600	Cytochrome P450. Cytochrome P450s are haem-thiolate proteins involved in the oxidative degradation of various compounds. They are particularly well known for their role in the degradation of environmental toxins and mutagens. They can be divided into 4 classes, according to the method by which electrons from NAD(P)H are delivered to the catalytic site. Sequence conservation is relatively low with…	104.169	492.356	4.72649	Up
OS03G0232800	Lecithin:cholesterol acyltransferase. Lecithin:cholesterol acyltransferase (LCAT) is involved in extracellular metabolizm of plasma lipoproteins, including cholesterol.	30.839	145.697	4.72444	Up
OS05G0318600	Carbohydrate-binding protein of the ER. Malectin is a membrane-anchored protein of the endoplasmic reticulum that recognizes and binds Glc2-N-glycan. The domain is found on a number of plant receptor kinases.	19.2759	90.6736	4.70397	Up
OS08G0128000	Galactose oxidase, central domain.	35.3256	166.064	4.70095	Up
OS12G0564100	Myb-like DNA-binding domain. This family contains the DNA binding domains from Myb proteins, as well as the SANT domain family.	25.4004	118.088	4.64905	Up
OS12G0246700	NB-ARC domain.	17.5269	80.6287	4.60028	Up
OS03G0643250	Beta-lactamase superfamily domain. This family is part of the beta-lactamase superfamily and is related to pfam00753.	83.7225	384.94	4.5978	Up
OS11G0210300	Alcohol dehydrogenase GroES-like domain. This is the catalytic domain of alcohol dehydrogenases. Many of them contain an inserted zinc binding domain. This domain has a GroES-like structure.	906.566	4163.42	4.59252	Up
OS02G0687200	Protein of unknown function (DUF581). Family of uncharacterized proteins.	23.0458	104.886	4.55118	Up
OS01G0794400	Thioredoxin-like. Thioredoxins are small enzymes that participate in redox reactions, via the reversible oxidation of an active centre disulfide bond.	12.9382	58.2577	4.50277	Up
OS03G0243700	Glycosyl hydrolase family 10.	22.6318	101.155	4.46961	Up
OS04G0309600	Sucrose synthase. Sucrose synthases catalyse the synthesis of sucrose from UDP-glucose and fructose. This family includes the bulk of the sucrose synthase protein. However the carboxyl terminal region of the sucrose synthases belongs to the glycosyl transferase family pfam00534.	11.7855	52.4106	4.44702	Up
OS07G0617700	F-box domain. This domain is approximately 50 amino acids long, and is usually found in the N-terminal half of a variety of proteins. Two motifs that are commonly found associated with the F-box domain are the leucine rich repeats (LRRs; pfam00560 and pfam07723) and the WD repeat (pfam00400). The F-box domain has a role in mediating protein-protein interactions in a variety of contexts, such as p…	13.2811	58.7895	4.42656	Up
OS02G0791300	FAM24 family. This family of proteins is found in eukaryotes. Proteins in this family are typically between and 101 amino acids in length. There are two conserved sequence motifs: FDLRT and CLY. The function of this family is unknown.	25.0976	111.087	4.42621	Up
OS01G0191200	HAD superfamily, subfamily IIIB (Acid phosphatase). This family proteins includes acid phosphatases and a number of vegetative storage proteins.	72.796	321.852	4.42129	Up
OS08G0498400	O-methyltransferase. Members of this family are O-methyltransferases. The family includes catechol o-methyltransferase, caffeoyl-CoA O-methyltransferase, and a family of bacterial O-methyltransferases that may be involved in antibiotic production.	40.6931	178.781	4.39339	Up
OS02G0694100	FBD. This region is found in F-box (pfam00646) and other domain containing plant proteins; it is repeated in two family members. Its precise function is unknown, but it is thought to be associated with nuclear processes. In fact, several family members are annotated as being similar to transcription factors.	27.3409	119.187	4.35929	Up
OS09G0341600	F-box-like. This is an F-box-like family.	85.7124	371.064	4.32918	Up
OS06G0142350	Early nodulin 93 ENOD93 protein.	36.8522	158.94	4.31291	Up
OS06G0246500	Dehydrogenase E1 component. This family uses thiamine pyrophosphate as a cofactor. This family includes pyruvate dehydrogenase, 2-oxoglutarate dehydrogenase and 2-oxoisovalerate dehydrogenase.	15.6666	67.0489	4.27972	Up
OS12G0153200	Domain of unknown function (DUF4228). This domain is found in plants. The function is not known.	26.1482	111.413	4.26084	Up
OS11G0581700	Chondroitin N-acetylgalactosaminyltransferase.	20.518	87.2799	4.25382	Up
OS09G0419200	3-beta hydroxysteroid dehydrogenase/isomerase family. The enzyme 3 beta-hydroxysteroid dehydrogenase/5-ene-4-ene isomerase (3 beta-HSD) catalyses the oxidation and isomerization of 5-ene-3 beta-hydroxypregnene and 5-ene-hydroxyandrostene steroid precursors into the corresponding 4-ene-ketosteroids necessary for the formation of all classes of steroid hormones.	167.908	713.543	4.2496	Up
OS07G0432333	MyoD family inhibitor. Members of this family inhibits the transactivation activity of the MyoD family of myogenic factors. They affect axin-mediated regulation of the Wnt and JNK signaling pathways, and regulate expression from viral promoters.	4817.87	20351.8	4.22422	Up
OS10G0159167	Wnt and FGF inhibitory regulator. Shisa is a transcription factor-type molecule that physically interacts with immature forms of the Wnt receptor Frizzled and the FGF receptor within the endoplasmic reticulum to inhibit their post-translational maturation and trafficking to the cell surface.	14.9189	62.9693	4.22078	Up
OS02G0609200	Protein of unknown function (DUF1138). This family consists of several hypothetical short plant proteins from Arabidopsis thaliana and Oryza sativa. The function of this family is unknown.	215.362	904.702	4.20083	Up
OS06G0683400	EF-hand domain pair.	205.691	862.698	4.19415	Up
OS01G0498300	Protein of unknown function (DUF563). Family of uncharacterized proteins.	33.3048	139.413	4.18597	Up
OS04G0565200	UDP-glucoronosyl and UDP-glucosyl transferase.	43.3012	181.157	4.18365	Up
OS10G0407200	Protein of unknown function (DUF962). This family consists of several eukaryotic and prokaryotic proteins of unknown function. The yeast protein YGL010W has been found to be non-essential for cell growth.	20.5089	85.0628	4.14761	Up
OS01G0127000	Multicopper oxidase. This entry contains many divergent copper oxidase-like domains that are not recognized by the pfam00394 model.	21.6707	89.7745	4.14267	Up
OS01G0135700	EF-hand domain pair.	22.3783	91.9145	4.10731	Up
OS12G0508400	Conserved hypothetical protein	173.73	710.277	4.0884	Up
OS10G0137300	Glycosyl transferase 4-like domain.	2960.96	12008.6	4.05564	Up
OS08G0518900	Glycosyl hydrolases family 18.	108.264	438.008	4.04574	Up
OS02G0771600	AMINOCYCLOPROPANE-1-CARBOXYLIC ACID OXIDASE 3	66.6589	266.469	3.9975	Up
OS10G0454300	.	368.76	1466.38	3.9765	Up
OS04G0104900	O-methyltransferase. This family includes a range of O-methyltransferases. These enzymes utilize S-adenosyl methionine.	74.4338	294.32	3.95412	Up
OS03G0820400	C2H2-type zinc finger.	133.09	525.257	3.94664	Up
OS05G0361700	AP2 domain. This 60 amino acid residue domain can bind to DNA and is found in transcription factor proteins.	140.051	550.939	3.93384	Up
OS01G0707500	Golgi phosphoprotein 3 (GPP34). This family consists of several eukaryotic GPP34 like proteins. GPP34 localizes to the Golgi complex and is conserved from yeast to humans. The cytosolic-ally exposed location of GPP34 predict a role for a novel coat protein in Golgi trafficking.	142.468	557.2	3.91106	Up
OS05G0565100	Eukaryotic cytochrome b561. Cytochrome b561 is a secretory vesicle-specific electron transport protein. It is an integral membrane protein, that binds two heme groups non-covalently. This is a eukaryotic family. Members of the 'prokaryotic cytochrome b561' family can be found in Pfam: PF01292.	39.4912	154.38	3.90924	Up
OS01G0972000	Protein of unknown function (DUF1117). This family represents the C-terminus of a number of hypothetical plant proteins.	63.708	246.426	3.86805	Up
OS03G0810100	IPP transferase. This is a family of IPP transferases EC:2.5.1.8 also known as tRNA delta(2)-isopentenylpyrophosphate transferase. These enzymes modify both cytoplasmic and mitochondrial tRNAs at A(37) to give isopentenyl A(37).	17.1221	66.0728	3.85893	Up
OS07G0624600	Trehalose-phosphatase. This family consist of trehalose-phosphatases EC:3.1.3.12 these enzyme catalyse the de-phosphorylation of trehalose-6-phosphate to trehalose and orthophosphate. The aligned region is present in trehalose-phosphatases and comprises the entire length of the protein it is also found in the C-terminus of trehalose-6-phosphate synthase EC:2.4.1.15 adjacent to the trehalose-6-pho…	42.7759	164.202	3.83865	Up
OS01G0315700	Alpha/beta hydrolase family. This family contains a diverse range of alpha/beta hydrolase enzymes.	23.3486	89.3967	3.82879	Up
OS08G0298700	male sterility protein	113.004	432.556	3.8278	Up
OS07G0577600	Chlorophyll A-B binding protein.	13.686	51.979	3.79798	Up
OS05G0537700	Protein of unknown function (DUF295). This family of proteins are found in plants. The function of the proteins is unknown.	15.7378	59.5166	3.78177	Up
OS10G0452100	Alg9-like mannosyltransferase family. Members of this family are mannosyltransferase enzymes. At least some members are localized in endoplasmic reticulum and involved in GPI anchor biosynthesis.	105.887	399.822	3.77591	Up
OS10G0161400	NB-ARC domain.	127.682	475.164	3.72146	Up
OS01G0810300	EF-hand domain pair.	100.409	367.689	3.66192	Up
OS03G0418000	Chitinase class I.	14.8787	54.1011	3.63614	Up
OS09G0483500	EF-hand domain pair.	15.1414	55.0001	3.63244	Up
OS03G0369600	Peroxidase.	99.7413	361.623	3.62561	Up
OS10G0419400	ARD/ARD' family. The two acireductone dioxygenase enzymes (ARD and ARD', previously known as E-2 and E-2') from Klebsiella pneumoniae share the same amino acid sequence, but bind different metal ions: ARD binds Ni2+, ARD' binds Fe2+. ARD and ARD' can be experimentally interconverted by removal of the bound metal ion and reconstitution with the appropriate metal ion. The two enzymes share the same…	508.425	1842.19	3.62333	Up
OS12G0211500	Leucine rich repeat N-terminal domain. Leucine Rich Repeats pfam00560 are short sequence motifs present in a number of proteins with diverse functions and cellular locations. Leucine Rich Repeats are often flanked by cysteine rich domains. This domain is often found at the N-terminus of tandem leucine rich repeats.	20.994	75.686	3.60513	Up
OS07G0643800	Dirigent-like protein. This family contains a number of proteins which are induced during disease response in plants. Members of this family are involved in lignification.	100.057	359.419	3.59215	Up
OS11G0153000	Domain of unknown function (DUF4228). This domain is found in plants. The function is not known.	76.6461	273.503	3.56839	Up
OS07G0663700	short chain dehydrogenase. This family contains a wide variety of dehydrogenases.	27.9282	99.2875	3.5551	Up
OS11G0498600	TB2/DP1, HVA22 family. This family includes members from a wide variety of eukaryotes. It includes the TB2/DP1 (deleted in polyposis) protein, which in humans is deleted in severe forms of familial adenomatous polyposis, an autosomal dominant oncological inherited disease. The family also includes the plant protein of known similarity to TB2/DP1, the HVA22 abscisic acid-induced protein, which is …	432.7	1530.61	3.53735	Up
OS04G0206401	Reverse transcriptase-like. This domain is found in plants and appears to be part of a retrotransposon.	17.7494	62.3604	3.51338	Up
OS05G0524100	Protein of unknown function (DUF3847). A family of uncharacterized proteins found by clustering human gut metagenomic sequences.	136.909	480.012	3.50607	Up
OS05G0580000	Nucleotidyl transferase. This family includes a wide range of enzymes which transfer nucleotides onto phosphosugars.	50.0438	173.643	3.46982	Up
OS04G0461600	PLAC8 family. This family includes the Placenta-specific gene 8 protein.	58.5538	202.647	3.46087	Up
OS03G0803500	2OG-Fe(II) oxygenase superfamily. This family contains members of the 2-oxoglutarate (2OG) and Fe(II)-dependent oxygenase superfamily. This family includes the C-terminal of prolyl 4-hydroxylase alpha subunit. The holoenzyme has the activity EC:1.14.11.2 catalyzing the reaction: Procollagen L-proline + 2-oxoglutarate + O2 <=> procollagen trans- 4-hydroxy-L-proline + succinate + CO2. The full enzy…	340.984	1173.5	3.44152	Up
OS06G0633100	Bacterial Cytochrome Ubiquinol Oxidase. This family are the alternative oxidases found in many bacteria which oxidize ubiquinol and reduce oxygen as part of the electron transport chain. This family is the subunit I of the oxidase Escherichia coli has two copies of the oxidase, bo and bd', both of which are represented here In some nitrogen fixing bacteria, e.g. Klebsiella pneumoniae this oxidase…	30.1715	103.444	3.42854	Up
OS02G0686700	Protein of unknown function (DUF581). Family of uncharacterized proteins.	25.1779	86.2394	3.42521	Up
OS10G0204400	Phosphoenolpyruvate carboxykinase.	356.419	1212.33	3.40143	Up
OS10G0142900	non-SMC mitotic condensation complex subunit 1. The three non-SMC (structural maintenance of chromosomes) subunits of the mitotic condensation complex are Cnd1-3. The whole complex is essential for viability and the condensing of chromosomes in mitosis.	50.1241	169.664	3.38487	Up
OS11G0670900	Phosphoribosyl-dephospho-CoA transferase MdcG. MdcG is a phosphoribosyl-dephospho-CoA transferase that is involved in the biosynthesis of the prosthetic group of malonate decarboxylase. Malonate decarboxylase from Klebsiella pneumoniae contains an acyl carrier protein (MdcC) to which a 2'-(5' '-phosphoribosyl)-3'-dephospho-CoA prosthetic group is attached via phosphodiester linkage. MdcG catalyse…	48.851	165.065	3.37894	Up
OS05G0542500	Late embryogenesis abundant protein. Different types of LEA proteins are expressed at different stages of late embryogenesis in higher plant seed embryos and under conditions of dehydration stress. The function of these proteins is unknown.	87.4121	295.072	3.37565	Up
OS03G0432100	PEP-utilizing enzyme, TIM barrel domain.	1504.88	5064.1	3.36512	Up
OS11G0701100	Glycosyl hydrolases family 18.	39.1976	130.622	3.33239	Up
OS05G0130600	UL49 family. Members of this family, found in several herpesviruses, include EBV BFRF2 and other UL49 proteins (e.g. HCMVA UL49, HSV6 U33). There are eight conserved cysteine residues in this alignment, all lying towards the C-terminus. Their function is unknown.	128.034	425.841	3.32599	Up
OS04G0422300	EamA-like transporter family. This family includes many hypothetical membrane proteins of unknown function. Many of the proteins contain two copies of the aligned region. The family used to be known as DUF6.	24.5815	80.5464	3.27671	Up
OS11G0701800	Glycosyl hydrolases family 18.	142.833	467.313	3.27175	Up
OS03G0762500	Protein of unknown function (DUF3375). This family of proteins are functionally uncharacterized. This protein is found in bacteria. Proteins in this family are typically between 479 to 499 amino acids in length.	65.8309	213.863	3.24868	Up
OS05G0194900	Phosphofructokinase.	240.602	781.633	3.24865	Up
OS01G0973000	Haloacid dehalogenase-like hydrolase.	162.692	528.001	3.24539	Up
OS11G0641500	Multicopper oxidase. This entry contains many divergent copper oxidase-like domains that are not recognized by the pfam00394 model.	981.182	3179.72	3.24071	Up
OS06G0592500	Multiprotein bridging factor 1. This domain is found in the multiprotein bridging factor 1 (MBF1) which forms a heterodimer with MBF2. It has been shown to make direct contact with the TATA-box binding protein (TBP) and interacts with Ftz-F1, stabilizing the Ftz-F1-DNA complex. It is also found in the endothelial differentiation-related factor (EDF-1). Human EDF-1 is involved in the repression of…	20.5089	66.3629	3.23582	Up
OS08G0441100	Protein kinase domain.	57.2899	184.846	3.22651	Up
OS02G0789700	Nucleotide-binding, alpha-beta plait domain containing protein	26.4418	85.0038	3.21475	Up
OS02G0828900	JmjC domain, hydroxylase. The JmjC domain belongs to the Cupin superfamily. JmjC-domain proteins may be protein hydroxylases that catalyse a novel histone modification. This is confirmed to be a hydroxylase: the human JmjC protein named Tyw5p unexpectedly acts in the biosynthesis of a hypermodified nucleoside, hydroxy-wybutosine, in tRNA-Phe by catalyzing hydroxylation.	94.4449	303.365	3.21209	Up
OS07G0412100	Starch synthase catalytic domain.	22.8634	73.4278	3.21158	Up
OS08G0200300	Photosystem II 10 kDa polypeptide PsbR. This protein is associated with the oxygen-evolving complex of photosystem II. Its function in photosynthesis is not known. The C-terminal hydrophobic region functions as a thylakoid transfer signal but is not removed.	29.1702	93.4815	3.20469	Up
OS01G0797600	ERF2, AP2 domain. This 60 amino acid residue domain can bind to DNA and is found in transcription factor proteins.	302.37	963.992	3.18812	Up
OS11G0453900	Dehydrin.	58.5137	186.277	3.18348	Up
OS06G0158900	ABC transporter transmembrane region. This family represents a unit of six transmembrane helices. Many members of the ABC transporter family (pfam00005) have two such regions.	27.9775	88.2845	3.15556	Up
OS09G0272600	Fructosamine kinase. This family includes eukaryotic fructosamine-3-kinase enzymes. The family also includes bacterial members that have not been characterized but probably have a similar or identical function.	216.96	684.344	3.15424	Up
OS01G0793900	Domain of unknown function (DUF4228). This domain is found in plants. The function is not known.	56.4401	176.682	3.13043	Up
OS02G0135300	Protein kinase domain.	26.9269	84.0635	3.12192	Up
OS06G0133400	Domain of unknown function (DUF4175).	308.627	962.174	3.11759	Up
OS05G0331200	Pyridine nucleotide-disulphide oxidoreductase. This family includes both class I and class II oxidoreductases and also NADH oxidases and peroxidases. This domain is actually a small NADH binding domain within a larger FAD binding domain.	76.3032	236.943	3.10529	Up
OS02G0666500	Cytochrome P450. Cytochrome P450s are haem-thiolate proteins involved in the oxidative degradation of various compounds. They are particularly well known for their role in the degradation of environmental toxins and mutagens. They can be divided into 4 classes, according to the method by which electrons from NAD(P)H are delivered to the catalytic site. Sequence conservation is relatively low with…	30.3538	94.2265	3.10427	Up
OS07G0687900	Glycosyl transferase family 8. This family includes enzymes that transfer sugar residues to donor molecules. Members of this family are involved in lipopolysaccharide biosynthesis and glycogen synthesis. This family includes Lipopolysaccharide galactosyltransferase, lipopolysaccharide glucosyltransferase 1, and glycogenin glucosyltransferase.	131.226	404.485	3.08235	Up
OS02G0581800	Mitochondrial 28S ribosomal protein S31. MRP-S31 is the mitochondrial 28S ribosomal subunit S31. This family of proteins is found in eukaryotes. Proteins in this family are typically between 246 and 395 amino acids in length. There are two conserved sequence motifs: RHFMELV and GLSKN.	67.8827	206.981	3.0491	Up
OS01G0930400	K+ potassium transporter. This is a family of K+ potassium transporters that are conserved across phyla, having both bacterial (KUP), yeast (HAK), and plant (AtKT) sequences as members.	263.549	802.84	3.04626	Up
OS02G0570900	Terpene synthase, N-terminal domain. It has been suggested that this gene family be designated tps (for terpene synthase). It has been split into six subgroups on the basis of phylogeny, called tpsa-tpsf. tpsa includes vetispiridiene synthase, 5-epi- aristolochene synthase, and (+)-delta-cadinene synthase. tpsb includes (-)-limonene synthase. tpsc includes kaurene synthase A. tpsd includes taxadi…	114.994	350.029	3.04389	Up
OS01G0914000	Ribosomal L15.	336.988	1023.26	3.03649	Up
OS12G0472800	Pollen proteins Ole e I like.	228.968	694.417	3.03281	Up
OS01G0214600	GDSL-like Lipase/Acylhydrolase.	207.671	628.688	3.02732	Up
OS06G0133500	UTRA domain. The UbiC transcription regulator-associated (UTRA) domain is a conserved ligand-binding domain that has a similar fold to pfam04345. It is believed to modulate activity of bacterial transcription factors in response to binding small molecules.	60.7169	183.682	3.02523	Up
OS03G0570100	Cytochrome P450. Cytochrome P450s are haem-thiolate proteins involved in the oxidative degradation of various compounds. They are particularly well known for their role in the degradation of environmental toxins and mutagens. They can be divided into 4 classes, according to the method by which electrons from NAD(P)H are delivered to the catalytic site. Sequence conservation is relatively low with…	111.691	336.704	3.0146	Up
OS01G0720400	Putative Phosphatase. This family contains a number of putative eukaryotic acid phosphatases. Some family members represent the products of the PSI14 phosphatase family in Lycopersicon esculentum (Tomato).	71.6617	214.886	2.99861	Up
OS01G0947000	Glycosyl hydrolases family 17.	634.475	1899.06	2.99312	Up
OS06G0729400	Gibberellin regulated protein. This is the GASA gibberellin regulated cysteine rich protein family. The expression of these proteins is up-regulated by the plant hormone gibberellin, most of these proteins have some role in plant development. There are 12 cysteine residues conserved within the alignment giving the potential for these proteins to posses 6 disulphide bonds.	149.077	446.172	2.99289	Up
OS05G0227600	.	1351.04	4028.06	2.98146	Up
OS08G0331800	Bacterial protein of unknown function (DUF879). This family consists of several hypothetical bacterial proteins of unknown function.	146.531	436.086	2.97606	Up
OS03G0850400	Amino acid kinase family. This family includes kinases that phosphorylate a variety of amino acid substrates, as well as uridylate kinase and carbamate kinase. This family includes: Aspartokinase EC:2.7.2.4. Acetylglutamate kinase EC:2.7.2.8. Glutamate 5-kinase EC:2.7.2.11. Uridylate kinase EC:2.7.4.-. Carbamate kinase EC:2.7.2.2.	543.822	1617.86	2.97498	Up
OS01G0580500	2OG-Fe(II) oxygenase superfamily. This family contains members of the 2-oxoglutarate (2OG) and Fe(II)-dependent oxygenase superfamily. This family includes the C-terminal of prolyl 4-hydroxylase alpha subunit. The holoenzyme has the activity EC:1.14.11.2 catalyzing the reaction: Procollagen L-proline + 2-oxoglutarate + O2 <=> procollagen trans- 4-hydroxy-L-proline + succinate + CO2. The full enzy…	80.6075	238.971	2.96462	Up
OS01G0185500	Protein of unknown function (DUF1637). This family contains many eukaryotic hypothetical proteins. The region featured in this family is approximately 120 residues long. According to InterPro annotation, some members of this family may belong to the cupin superfamily.	618.466	1821.77	2.94564	Up
OS08G0296600	NB-ARC domain.	34.9426	102.805	2.9421	Up
OS06G0546500	Peroxidase.	220.115	647.111	2.93987	Up
OS09G0441000	Subtilase family. Subtilases are a family of serine proteases. They appear to have independently and convergently evolved an Asp/Ser/His catalytic triad, like that found in the trypsin serine proteases (see pfam00089). Structure is an alpha/beta fold containing a 7-stranded parallel beta sheet, order 2314567.	160.823	472.232	2.93635	Up
OS02G0584800	Heavy-metal-associated domain.	138.061	402.941	2.91856	Up
OS06G0274800	class III peroxidase 77	237.367	690.216	2.9078	Up
OS01G0955100	EF-hand domain pair.	295.439	859.011	2.90758	Up
OS02G0569000	Cytochrome P450. Cytochrome P450s are haem-thiolate proteins involved in the oxidative degradation of various compounds. They are particularly well known for their role in the degradation of environmental toxins and mutagens. They can be divided into 4 classes, according to the method by which electrons from NAD(P)H are delivered to the catalytic site. Sequence conservation is relatively low with…	58.2912	168.677	2.89369	Up
OS06G0622400	.	31.6579	91.4776	2.88957	Up
OS12G0622900	JAB1/Mov34/MPN/PAD-1 ubiquitin protease. Members of this family are found in proteasome regulatory subunits, eukaryotic initiation factor 3 (eIF3) subunits and regulators of transcription factors. This family is also known as the MPN domain and PAD-1-like domain, JABP1 domain or JAMM domain. These are metalloenzymes that function as the ubiquitin isopeptidase/ deubiquitinase in the ubiquitin-base…	43.8666	126.506	2.88389	Up
OS07G0174400	Probable lipid transfer. The members of this family are probably involved in lipid transfer. The family has several highly conserved cysteines, paired in various ways.	102.34	294.125	2.87399	Up
OS06G0185500	Transferase family. This family includes a number of transferase enzymes. These include anthranilate N-hydroxycinnamoyl/benzoyltransferase that catalyses the first committed reaction of phytoalexin biosynthesis. Deacetylvindoline 4-O-acetyltransferase EC:2.3.1.107 catalyses the last step in vindoline biosynthesis is also a member of this family. The motif HXXXD is probably part of the active site…	74.0289	212.463	2.87	Up
OS05G0181700	Uncharacterized protein conserved in bacteria (DUF2256). Members of this family of hypothetical bacterial proteins have no known function.	217.374	623.64	2.86897	Up
OS07G0281800	Molybdopterin-binding domain of aldehyde dehydrogenase.	33.1225	95.0127	2.86853	Up
OS12G0114800	non-specific lipid transfer protein 1.16	169.262	485.198	2.86655	Up
OS12G0488900	Pumilio-family RNA binding repeat. Puf repeats (aka PUM-HD, Pumilio homology domain) are necessary and sufficient for sequence specific RNA binding in fly Pumilio and worm FBF-1 and FBF-2. Both proteins function as translational repressors in early embryonic development by binding sequences in the 3' UTR of target mRNAs (e.g. the nanos response element (NRE) in fly Hunchback mRNA, or the point mu…	144.742	413.613	2.85758	Up
OS11G0115100	Protease inhibitor/seed storage/LTP family. This family is composed of trypsin-alpha amylase inhibitors, seed storage proteins and lipid transfer proteins from plants.	264.742	756.205	2.85638	Up
OS06G0652600	Topoisomerase II-associated protein PAT1. Members of this family are necessary for accurate chromosome transmission during cell division.	89.3217	254.012	2.84379	Up
OS04G0659000	Glycosyltransferase Family 4.	42.3711	120.428	2.84223	Up
OS08G0198100	Domain of unknown function (DUF4413). This domain is part of an RNase-H fold section of longer proteins some of which are transposable elements possibly of the Pong type, since some members are putative Tam3 transposases.	46.0916	130.905	2.8401	Up
OS02G0811800	NAD dependent epimerase/dehydratase family. This family of proteins utilize NAD as a cofactor. The proteins in this family use nucleotide-sugar substrates for a variety of chemical reactions.	61.0288	173.152	2.83722	Up
OS05G0135500	Peroxidase.	32.7394	92.4231	2.82299	Up
OS03G0694500	Permease family. This family includes permeases for diverse substrates such as xanthine, uracil, and vitamin C. However many members of this family are functionally uncharacterized and may transport other substrates. Members of this family have ten predicted transmembrane helices.	66.6188	187.069	2.80805	Up
OS05G0255800	Protein of unknown function (DUF632). This plant protein may be a leucine zipper, but there is no experimental evidence for this.	41.2895	115.734	2.803	Up
OS01G0158400	Phloem protein 2. Phloem protein 2 (PP2) is one of the most abundant and enigmatic proteins in the phloem sap. PP2 is translocated in the assimilate stream where its lectin activity or RNA-binding properties can exert effects over long distances.	38.3477	107.275	2.79742	Up
OS12G0576700	Calcineurin-like phosphoesterase. This family includes a diverse range of phosphoesterases, including protein phosphoserine phosphatases, nucleotidases, sphingomyelin phosphodiesterases and 2'-3' cAMP phosphodiesterases as well as nucleases such as bacterial SbcD or yeast MRE11. The most conserved regions in this superfamily centre around the metal chelating residues.	353.387	986.576	2.79177	Up
OS07G0468100	Glutathione S-transferase, N-terminal domain.	61.3132	170.729	2.78454	Up
OS01G0106400	NmrA-like family. NmrA is a negative transcriptional regulator involved in the post-translational modification of the transcription factor AreA. NmrA is part of a system controlling nitrogen metabolite repression in fungi. This family only contains a few sequences as iteration results in significant matches to other Rossmann fold families.	392.779	1092.43	2.78129	Up
OS12G0548700	Potato inhibitor I family.	704.067	1956.92	2.77946	Up
OS01G0341750	Salt stress response/antifungal. This domain is often found in association with the kinase domains pfam00069 or pfam07714. In many proteins it is duplicated. It contains six conserved cysteines which are involved in disulphide bridges. It has a role in salt stress response and has antifungal activity.	49.0426	136.238	2.77795	Up
OS01G0910500	Domain of unknown function (DUF4656). This family of proteins is found in eukaryotes. Proteins in this family are typically between 286 and 398 amino acids in length.	1011.18	2807.34	2.7763	Up
OS10G0524300	LysM domain. The LysM (lysin motif) domain is about 40 residues long. It is found in a variety of enzymes involved in bacterial cell wall degradation. This domain may have a general peptidoglycan binding function. The structure of this domain is known.	774.437	2148.74	2.77458	Up
OS06G0591400	Protein of unknown function (DUF732). This family consists of several uncharacterized Mycobacterium tuberculosis and leprae proteins of unknown function.	2644.97	7333.75	2.77271	Up
OS03G0733900	Centromere protein M (CENP-M). The prime candidate for specifying centromere identity is the array of nucleosomes assembles with CENP-A. CENP-A recruits a nucleosome associated complex (NAC) comprised of CENP-M along with two other proteins. Assembly of the CENP-A NAC at centromeres is partly dependant on CENP-M. The CENP-A NAC is essential, as disruption of the complex causes errors of chromosom…	137.728	381.299	2.7685	Up
OS01G0827300	Multicopper oxidase. This entry contains many divergent copper oxidase-like domains that are not recognized by the pfam00394 model.	894.802	2467.85	2.75799	Up
OS04G0280500	Phloem protein 2. Phloem protein 2 (PP2) is one of the most abundant and enigmatic proteins in the phloem sap. PP2 is translocated in the assimilate stream where its lectin activity or RNA-binding properties can exert effects over long distances.	131.016	360.737	2.75338	Up
OS02G0791400	Cytochrome oxidase c subunit VIb. Cytochrome c oxidase, a 13 sub-unit complex, EC:1.9.3.1 is the terminal oxidase in the mitochondrial electron transport chain. This family is composed of the potentially heme-binding subunit IVb of the oxidase.	234.367	644.711	2.75087	Up
OS07G0592000	Gibberellin regulated protein. This is the GASA gibberellin regulated cysteine rich protein family. The expression of these proteins is up-regulated by the plant hormone gibberellin, most of these proteins have some role in plant development. There are 12 cysteine residues conserved within the alignment giving the potential for these proteins to posses 6 disulphide bonds.	26.967	74.1548	2.74983	Up
OS09G0325700	Protein phosphatase 2C. Protein phosphatase 2C is a Mn++ or Mg++ dependent protein serine/threonine phosphatase.	32.0719	88.0481	2.74534	Up
OS01G0237750	NmrA-like family. NmrA is a negative transcriptional regulator involved in the post-translational modification of the transcription factor AreA. NmrA is part of a system controlling nitrogen metabolite repression in fungi. This family only contains a few sequences as iteration results in significant matches to other Rossmann fold families.	395.31	1083.94	2.74201	Up
OS07G0684000	Ricin-type beta-trefoil lectin domain-like.	35.9129	98.4475	2.74129	Up
OS01G0647200	Hypothetical conserved gene	1324.74	3617.65	2.73084	Up
OS06G0320200	Glycosyl hydrolase family 1.	69.9035	189.28	2.70774	Up
OS06G0318800	Magnesium transporter NIPA. NIPA (nonimprinted in Prader-Willi/Angelman syndrome) is a family of integral membrane proteins which function as magnesium transporters.	90.5145	244.381	2.69991	Up
OS01G0847700	Aldo/keto reductase family. This family includes a number of K+ ion channel beta chain regulatory domains - these are reported to have oxidoreductase activity.	173.881	468.998	2.69723	Up
OS03G0576200	K+ potassium transporter. This is a family of K+ potassium transporters that are conserved across phyla, having both bacterial (KUP), yeast (HAK), and plant (AtKT) sequences as members.	38.9441	105.022	2.69673	Up
OS01G0937100	Xylanase inhibitor C-terminal. The N- and C-termini of the members of this family are jointly necessary for creating the catalytic pocket necessary for cleaving xylasnase. Phytopathogens produce xylanase that destroys plant cells, so its destruction through proteolysis is vital for plant-survival.	87.3502	235.43	2.69525	Up
OS04G0474500	Glycosyl hydrolase family 1.	75.302	201.761	2.67935	Up
OS03G0183600	Aminotransferase class I and II.	86.1884	230.061	2.66928	Up
OS04G0419100	FERM adjacent (FA). This region is found adjacent to Band 4.1 / FERM domains (pfam00373) in a subset of FERM containing protein. The region has been hypothesised to play a role in regulatory adaptation, based on similarity to other protein kinase substrates.	162.34	433.224	2.66862	Up
OS11G0305400	O-methyltransferase. This family includes a range of O-methyltransferases. These enzymes utilize S-adenosyl methionine.	127.852	340.789	2.6655	Up
OS10G0165300	Cytochrome P450. Cytochrome P450s are haem-thiolate proteins involved in the oxidative degradation of various compounds. They are particularly well known for their role in the degradation of environmental toxins and mutagens. They can be divided into 4 classes, according to the method by which electrons from NAD(P)H are delivered to the catalytic site. Sequence conservation is relatively low with…	35.1743	93.5997	2.66103	Up
OS11G0524601	Jacalin-like lectin domain. Proteins containing this domain are lectins. It is found in 1 to 6 copies in these proteins. The domain is also found in the animal prostatic spermine-binding protein.	74.0289	195.418	2.63975	Up
OS01G0564300	OsFKBP46, Peptidyl-prolyl cis-trans isom	674.557	1779.05	2.63736	Up
OS03G0103300	Hydrophobic seed protein. This domain has a four-helix bundle structure. It contains four disulfide bonds, of which three function to keep the C- and N-terminal parts of the molecule in place.	288.158	758.956	2.63381	Up
OS05G0349800	Small hydrophilic plant seed protein.	72.32	190.434	2.63321	Up
OS11G0236932	Fungal specific transcription factor domain. This family of are likely to be transcription factors. This protein is found in fungi. Proteins in this family are typically between 454 to 826 amino acids in length. This protein is found associated with pfam00172.	102.068	267.71	2.62285	Up
OS07G0409500	Skp1 family, dimerization domain.	37.5197	98.4063	2.62279	Up
OS04G0249600	Rhodanese-like domain. Rhodanese has an internal duplication. This Pfam represents a single copy of this duplicated domain. The domain is found as a single copy in other proteins, including phosphatases and ubiquitin C-terminal hydrolases.	114.326	299.854	2.62279	Up
OS03G0592500	Chlorophyll A-B binding protein.	29.4638	77.253	2.62196	Up
OS07G0175600	Probable lipid transfer. The members of this family are probably involved in lipid transfer. The family has several highly conserved cysteines, paired in various ways.	437.026	1144.39	2.61859	Up
OS07G0142500	7tm Chemosensory receptor. This family includes a number of gustatory and odorant receptors mainly from insect species such as A. gambiae and D. melanogaster. They are classified as G-protein-coupled receptors (GPCRs), or seven-transmembrane receptors. They show high sequence divergence, consistent with an ancient origin for the family.	52.2069	136.592	2.61637	Up
OS04G0415800	Probable lipid transfer. The members of this family are probably involved in lipid transfer. The family has several highly conserved cysteines, paired in various ways.	112.225	292.855	2.60953	Up
OS10G0576600	TPR repeat.	364.341	949.96	2.60734	Up
OS05G0545400	Protein kinase domain.	84.2168	218.539	2.59496	Up
OS06G0548000	Aminotransferase class I and II.	1129.86	2924.71	2.58856	Up
OS06G0662550	C. elegans Sre G protein-coupled chemoreceptor. Caenorhabditis elegans Sre proteins are candidate chemosensory receptors. There are four main recognized groups of such receptors: Odr-10, Sra, Sro, and Srg. Sre (this family), Sra pfam02117 and Srb pfam02175 comprise the Sra group. All of the above receptors are thought to be G protein-coupled seven transmembrane domain proteins. The existence of s…	244.505	631.992	2.58478	Up
OS01G0562600	Plant protein of unknown function. The function of the plant proteins constituting this family is unknown.	73.5036	189.848	2.58284	Up
OS04G0552000	Pollen allergen. This family contains allergens lol PI, PII and PIII from Lolium perenne.	195.503	504.931	2.58273	Up
OS09G0412700	Apolipoprotein L. Apo L belongs to the high density lipoprotein family that plays a central role in cholesterol transport. The cholesterol content of membranes is important in cellular processes such as modulating gene transcription and signal transduction both in the adult brain and during neurodevelopment. There are six apo L genes located in close proximity to each other on chromosome 22q12 in…	96.296	248.419	2.57975	Up
OS10G0159700	Hsp20/alpha crystallin family.	85.4406	220.301	2.57842	Up
OS08G0157550	DPCD protein family. This protein is a found in eukaryotes and a mutation in this protein is thought to cause Primary Ciliary Dyskinesia (PCD). This protein is 203 amino acids in length, 23 kDa in size and its function remains unknown. The gene that encodes this protein is a candidate gene for PCD and is expressed during ciliogenesis. PCD affects the airways and reproductive organs, and probing N…	40.0566	102.71	2.56411	Up
OS12G0638300	POT family. The POT (proton-dependent oligopeptide transport) family all appear to be proton dependent transporters.	34.5377	88.5156	2.56287	Up
OS01G0699600	Protein kinase domain.	34.0927	87.1849	2.55729	Up
OS05G0518600	Glycosyltransferase family 20. Members of this family belong to glycosyl transferase family 20. OtsA (Trehalose-6-phosphate synthase) is homologous to regions in the subunits of yeast trehalose-6-phosphate synthase/phosphate complex,.	572.881	1464.82	2.55694	Up
OS02G0770800	Mo-co oxidoreductase dimerization domain. This domain is found in molybdopterin cofactor (Mo-co) oxidoreductases. It is involved in dimer formation, and has an Ig-fold structure.	473.637	1208.1	2.55067	Up
OS10G0555900	Pollen allergen. This family contains allergens lol PI, PII and PIII from Lolium perenne.	870.656	2220.51	2.55039	Up
OS05G0246300	Pollen allergen. This family contains allergens lol PI, PII and PIII from Lolium perenne.	194.483	493.853	2.53931	Up
OS11G0477400	DDE superfamily endonuclease. This family of proteins are related to pfam00665 and are probably endonucleases of the DDE superfamily. Transposase proteins are necessary for efficient DNA transposition. This domain is a member of the DDE superfamily, which contain three carboxylate residues that are believed to be responsible for coordinating metal ions needed for catalysis. The catalytic activity…	99.6025	252.859	2.53868	Up
OS12G0123800	No apical meristem (NAM) protein. This is a family of no apical meristem (NAM) proteins these are plant development proteins. Mutations in NAM result in the failure to develop a shoot apical meristem in petunia embryos. NAM is indicated as having a role in determining positions of meristems and primordial. One member of this family NAP (NAC-like, activated by AP3/PI) is encoded by the target gene…	151.361	384.082	2.53752	Up
OS09G0379600	Homeobox domain.	243.362	617.277	2.53646	Up
OS09G0320201	Permease family. This family includes permeases for diverse substrates such as xanthine, uracil, and vitamin C. However many members of this family are functionally uncharacterized and may transport other substrates. Members of this family have ten predicted transmembrane helices.	37.1859	94.1136	2.53089	Up
OS07G0605800	Sulfotransferase domain.	107.432	271.861	2.53053	Up
OS04G0244800	Heavy-metal-associated domain.	597.883	1507.09	2.52071	Up
OS01G0237500	NmrA-like family. NmrA is a negative transcriptional regulator involved in the post-translational modification of the transcription factor AreA. NmrA is part of a system controlling nitrogen metabolite repression in fungi. This family only contains a few sequences as iteration results in significant matches to other Rossmann fold families.	135.08	340.056	2.51745	Up
OS01G0139000	Reticulon. Reticulon, also know as neuroendocrine-specific protein (NSP), is a protein of unknown function which associates with the endoplasmic reticulum. This family represents the C-terminal domain of the three reticulon isoforms and their homologues.	34.5779	87.0435	2.51732	Up
OS01G0794100	Domain of unknown function (DUF4228). This domain is found in plants. The function is not known.	121.625	306.15	2.51716	Up
OS04G0688200	Peroxidase.	448.545	1128.58	2.51608	Up
OS01G0714600	Major Facilitator Superfamily.	690.798	1737.98	2.5159	Up
OS05G0186300	Malic enzyme, NAD binding domain.	584.212	1468.57	2.51375	Up
OS05G0437401	.	57.7751	144.893	2.50788	Up
OS04G0560100	Cytochrome P450. Cytochrome P450s are haem-thiolate proteins involved in the oxidative degradation of various compounds. They are particularly well known for their role in the degradation of environmental toxins and mutagens. They can be divided into 4 classes, according to the method by which electrons from NAD(P)H are delivered to the catalytic site. Sequence conservation is relatively low with…	53.2976	133.317	2.50137	Up
OS10G0486100	Cytochrome P450. Cytochrome P450s are haem-thiolate proteins involved in the oxidative degradation of various compounds. They are particularly well known for their role in the degradation of environmental toxins and mutagens. They can be divided into 4 classes, according to the method by which electrons from NAD(P)H are delivered to the catalytic site. Sequence conservation is relatively low with…	204.427	510.002	2.49479	Up
OS01G0881300	Sugar efflux transporter for intercellular exchange. This family includes proteins such as drosophila saliva, MtN3 involved in root nodule development and a protein involved in activation and expression of recombination activation genes (RAGs). Although the molecular function of these proteins is unknown, they are almost certainly transmembrane proteins. This family contains a region of two trans…	69.743	173.879	2.49314	Up
OS02G0813166	Phloem protein 2. Phloem protein 2 (PP2) is one of the most abundant and enigmatic proteins in the phloem sap. PP2 is translocated in the assimilate stream where its lectin activity or RNA-binding properties can exert effects over long distances.	76.0899	189.589	2.49164	Up
OS02G0715000	xylem cysteine proteinase 2 precursor	85.2582	212.155	2.48838	Up
OS11G0213000	Protein kinase domain.	859.405	2130.22	2.47872	Up
OS01G0682001	Glutamine amidotransferases class-II.	796.16	1970.92	2.47553	Up
OS08G0159500	LSD1 zinc finger. This family consists of several plant specific LSD1 zinc finger domains. Arabidopsis lsd1 mutants are hyper-responsive to cell death initiators and fail to limit the extent of cell death. Superoxide is a necessary and sufficient signal for cell death propagation. LSD1 monitors a superoxide-dependent signal and negatively regulates a plant cell death pathway. LSD1 protein contain…	1008.4	2488.33	2.46761	Up
OS11G0521000	OsGELP111, GDSL ESTERASE/LIPASE PROTEIN 111	135.049	330.72	2.4489	Up
OS02G0756200	Phosphate-induced protein 1 conserved region. Family of conserved plant proteins. Conserved region identified in a phosphate-induced protein of unknown function.	226.302	554.161	2.44877	Up
OS02G0737200	Hantavirus glycoprotein G1. The medium (M) genome segment of hantaviruses (family Bunyaviridae) encodes the two virion glycoproteins. G1 and G2, as a precursor protein in the complementary sense RNA.	37.5197	91.8143	2.4471	Up
OS01G0155800	NADH-ubiquinone/plastoquinone oxidoreductase chain 6.	339.599	829.314	2.44204	Up
OS01G0128100	S1/P1 Nuclease. This family contains both S1 and P1 nucleases (EC:3.1.30.1) which cleave RNA and single stranded DNA with no base specificity.	45.5755	111.105	2.43783	Up
OS04G0401900	Adenovirus 15.3kD protein in E3 region.	34.9827	85.199	2.43546	Up
OS03G0793800	Probable lipid transfer. The members of this family are probably involved in lipid transfer. The family has several highly conserved cysteines, paired in various ways.	232.457	565.902	2.43444	Up
OS08G0339200	D-aminoacyl-tRNA deacylase. Several aminoacyl-tRNA synthetases have the ability to transfer the D-isomer of their amino acid onto their cognate tRNA. D-aminoacyl-tRNA deacylases hydrolyse the ester bond between the polynucleotide and the D-amino acid, thereby preventing the accumulation of such mis-acylated and metabolically inactive tRNA molecules.	115.479	280.853	2.43207	Up
OS01G0927300	Heavy-metal-associated domain.	86.7136	210.765	2.43059	Up
OS06G0199000	.	80.5089	195.394	2.42699	Up
OS11G0116300	Chalcone-flavanone isomerase. Chalcone-flavanone isomerase is a plant enzyme responsible for the isomerization of chalcone to naringenin, a key step in the biosynthesis of flavonoids.	285.674	693.325	2.42698	Up
OS02G0748800	Glutaredoxin.	48.406	117.029	2.41766	Up
OS02G0756600	Phosphate-induced protein 1 conserved region. Family of conserved plant proteins. Conserved region identified in a phosphate-induced protein of unknown function.	335.443	809.432	2.41302	Up
OS04G0351933	AlkA N-terminal domain.	74.5141	179.621	2.41056	Up
OS08G0290700	O-methyltransferase. This family includes a range of O-methyltransferases. These enzymes utilize S-adenosyl methionine.	44.9791	108.243	2.40652	Up
OS06G0702700	AIG2-like family. AIG2 is an Arabidopsis proteins that exhibit RPS2- and avrRpt2-dependent induction early after infection with Pseudomonas syringae pv maculicola strain ES4326 carrying avrRpt2.	615.923	1479.6	2.40226	Up
OS05G0543600	Myb-like DNA-binding domain. This family contains the DNA binding domains from Myb proteins, as well as the SANT domain family.	70.6914	169.694	2.40049	Up
OS11G0151400	Cytochrome P450. Cytochrome P450s are haem-thiolate proteins involved in the oxidative degradation of various compounds. They are particularly well known for their role in the degradation of environmental toxins and mutagens. They can be divided into 4 classes, according to the method by which electrons from NAD(P)H are delivered to the catalytic site. Sequence conservation is relatively low with…	40.239	96.5618	2.39971	Up
OS02G0773200	Universal stress protein family. The universal stress protein UspA is a small cytoplasmic bacterial protein whose expression is enhanced when the cell is exposed to stress agents. UspA enhances the rate of cell survival during prolonged exposure to such conditions, and may provide a general "stress endurance" activity. The crystal structure of Haemophilus influenzae UspA reveals an alpha/beta fol…	65.1542	156.315	2.39915	Up
OS10G0178800	Protein kinase domain.	62.0828	148.931	2.39891	Up
OS02G0601300	Glyceraldehyde 3-phosphate dehydrogenase, C-terminal domain. GAPDH is a tetrameric NAD-binding enzyme involved in glycolysis and glyconeogenesis. C-terminal domain is a mixed alpha/antiparallel beta fold.	1175.92	2820.18	2.39829	Up
OS05G0454200	PRONE (Plant-specific Rop nucleotide exchanger). This is a functional guanine exchange factor (GEF) of plant Rho GTPase.	72.4003	173.342	2.39422	Up
OS05G0280500	Acyltransferase. This family contains acyltransferases involved in phospholipid biosynthesis and other proteins of unknown function. This family also includes tafazzin, the Barth syndrome gene.	78.6486	188.063	2.39117	Up
OS02G0236000	Aminotransferase class I and II.	467.639	1115.51	2.3854	Up
OS01G0675800	No apical meristem (NAM) protein. This is a family of no apical meristem (NAM) proteins these are plant development proteins. Mutations in NAM result in the failure to develop a shoot apical meristem in petunia embryos. NAM is indicated as having a role in determining positions of meristems and primordial. One member of this family NAP (NAC-like, activated by AP3/PI) is encoded by the target gene…	48.6377	116.012	2.38523	Up
OS05G0103800	Conserved hypothetical protein	293.637	700.055	2.38408	Up
OS04G0586500	Carbohydrate-binding protein of the ER. Malectin is a membrane-anchored protein of the endoplasmic reticulum that recognizes and binds Glc2-N-glycan. The domain is found on a number of plant receptor kinases.	53.8538	128.274	2.38189	Up
OS08G0482600	Plastocyanin-like domain. This family represents a domain found in flowering plants related to the copper binding protein plastocyanin. Some members of this family may not bind copper due to the lack of key residues.	384.294	912.283	2.37392	Up
OS04G0411800	Alpha/beta hydrolase family. This family contains alpha/beta hydrolase enzymes of diverse specificity.	271.16	643.592	2.37347	Up
OS12G0569300	Thaumatin family.	166.747	395.228	2.37023	Up
OS11G0496500	Protein of unknown function (DUF3339). This family of proteins are functionally uncharacterized. This family is found in eukaryotes. Proteins in this family are about 70 amino acids in length.	277.547	655.468	2.36164	Up
OS08G0120600	Fructose-bisphosphate aldolase class-I.	303.108	711.994	2.34898	Up
OS09G0466100	CYCD4;1, Cyclin, N-terminal domain. Cyclins regulate cyclin dependent kinases (CDKs). Human cyclin-O is a Uracil-DNA glycosylase that is related to other cyclins. Cyclins contain two domains of similar all-alpha fold, of which this family corresponds with the N-terminal domain.	84.7731	199.035	2.34786	Up
OS02G0184300	Inorganic H+ pyrophosphatase. The H+ pyrophosphatase is an transmembrane proton pump involved in establishing the H+ electrochemical potential difference between the vacuole lumen and the cell cytosol. Vacuolar-type H(+)-translocating inorganic pyrophosphatases have long been considered to be restricted to plants and to a few species of photo-trophic bacteria. However, in recent investigations, t…	84.0654	197.362	2.34772	Up
OS01G0129500	Protein of unknown function (DUF1666). These sequences are derived from hypothetical plant proteins of unknown function. The region in question is approximately 250 residues long.	53.6313	125.353	2.33731	Up
OS01G0670600	Protein kinase domain.	103.391	241.306	2.33392	Up
OS09G0280750	GrpB protein. This family has been suggested to belong to the nucleotidyltransferase superfamily. It occurs at the C-terminus of dephospho-CoA kinase (CoaE) in a number of cases, where it plays a role in the proper folding of the enzyme.	43.7152	102.018	2.33371	Up
OS02G0232900	Major intrinsic protein. MIP (Major Intrinsic Protein) family proteins exhibit essentially two distinct types of channel properties: (1) specific water transport by the aquaporins, and (2) small neutral solutes transport, such as glycerol by the glycerol facilitators.	138.667	323.337	2.33175	Up
OS04G0541700	Homeobox domain.	63.2137	147.228	2.32905	Up
OS10G0159600	Hsp20/alpha crystallin family.	119.351	277.547	2.32547	Up
OS03G0820300	C2H2-type zinc finger.	128.631	298.913	2.32381	Up
OS05G0408900	1-deoxy-D-xylulose-5-phosphate synthase. This family contains 1-deoxyxylulose-5-phosphate synthase (DXP synthase), an enzyme which catalyses the thiamine pyrophosphoate-dependent acyloin condensation reaction between carbon atoms 2 and 3 of pyruvate and glyceraldehyde 3-phosphate, to yield 1-deoxy-D- xylulose-5-phosphate, a precursor in the biosynthetic pathway to isoprenoids, thiamine (vitamin B…	61.3626	142.303	2.31906	Up
OS05G0577500	EF-hand domain pair.	130.812	302.757	2.31444	Up
OS06G0591200	DNA replication terminus site-binding protein (Ter protein). This family contains several bacterial Ter proteins. The Ter protein specifically binds to DNA replication terminus sites on the host and plasmid genome and then blocks progress of the DNA replication fork.	2635.85	6090.85	2.31077	Up
OS07G0158400	GCK domain. This domain is found in proteins carrying other domains known to be involved in intracellular signalling pathways (such as pfam00071) indicating that it might also be involved in these pathways. It has 4 highly conserved cysteine residues, suggesting that it can bind zinc ions. Moreover, it is found repeated in some members of this family; this may indicate that these domains are able…	91.0306	209.666	2.30324	Up
OS01G0276700	Pyruvate kinase, barrel domain. This domain of the is actually a small beta-barrel domain nested within a larger TIM barrel. The active site is found in a cleft between the two domains.	1662.24	3827.15	2.30241	Up
OS01G0864500	Late embryogenesis abundant protein. Different types of LEA proteins are expressed at different stages of late embryogenesis in higher plant seed embryos and under conditions of dehydration stress. The function of these proteins is unknown. This family represents a group of LEA proteins that appear to be distinct from those in pfam02987. The family DUF1511, pfam07427, has now been merged into thi…	196.402	452.078	2.3018	Up
OS01G0631500	X8 domain. The X8 domain domain contains at least 6 conserved cysteine residues that presumably form three disulphide bridges. The domain is found in an Olive pollen allergen as well as at the C-terminus of several families of glycosyl hydrolases. This domain may be involved in carbohydrate binding. This domain is characteristic of GPI-anchored domains.	56.7738	130.527	2.29907	Up
OS02G0290500	Phosphatidylinositol 3- and 4-kinase. Some members of this family probably do not have lipid kinase activity and are protein kinases.	221.914	509.319	2.29512	Up
OS06G0292100	Domain of unknown function. The PGG domain is named for the highly conserved sequence motif found at the startt of the domain. The function is not known.	105.483	241.182	2.28647	Up
OS06G0714800	Protein of unknown function (DUF581). Family of uncharacterized proteins.	275.576	629.799	2.28539	Up
OS10G0520100	Protein of unknown function (DUF295). This family of proteins are found in plants. The function of the proteins is unknown.	139.263	318.104	2.28419	Up
OS06G0245900	E2F/DP family winged-helix DNA-binding domain. This family contains the transcription factor E2F and its dimerization partners TDP1 and TDP2, which stimulate E2F-dependent transcription. E2F binds to DNA as a homodimer or as a heterodimer in association with TDP1/2, the heterodimer having increased binding efficiency. The crystal structure of an E2F4-DP2-DNA complex shows that the DNA-binding dom…	50.0931	114.085	2.27746	Up
OS10G0518000	Non-protein coding transcript	537.314	1223.27	2.27663	Up
OS05G0524400	Phosphofructokinase.	2435.8	5545.33	2.27659	Up
OS02G0605900	Chitinase class I.	294.901	669.99	2.27192	Up
OS02G0681200	Ring finger domain.	395.656	898.744	2.27153	Up
OS03G0125100	Fatty acid hydroxylase superfamily. This superfamily includes fatty acid and carotene hydroxylases and sterol desaturases. Beta-carotene hydroxylase is involved in zeaxanthin synthesis by hydroxylating beta-carotene, but the enzyme may be involved in other pathways. This family includes C-5 sterol desaturase and C-4 sterol methyl oxidase. Members of this family are involved in cholesterol biosynt…	161.904	367.386	2.26915	Up
OS01G0859300	bZIP transcription factor. The Pfam entry includes the basic region and the leucine zipper region.	92.3529	209.542	2.26893	Up
OS01G0800900	Circovirus capsid protein. Circoviruses are small circular single stranded viruses. This family is the capsid protein from viruses such as porcine circovirus and beak and feather disease virus. These proteins are about 220 amino acids long.	66.761	151.372	2.26737	Up
OS02G0115700	Catalase.	1266.38	2868.32	2.26497	Up
OS01G0511000	Protein of unknown function DUF260.	798.935	1809.08	2.26436	Up
OS03G0152000	Heavy-metal-associated domain.	230.686	520.9	2.25805	Up
OS06G0233800	bHLH-MYC and R2R3-MYB transcription factors N-terminal. This is the N-terminal region of a family of MYB and MYC transcription factors. The DNA-binding HLH domain is further downstream, pfam00010. Members of the MYB and MYC family regulate the biosynthesis of phenylpropanoids in several plant species (DOI:10.1007/s11295-009-0232-y).	55.3494	124.975	2.25793	Up
OS06G0586000	Fibronectin-attachment protein (FAP). This family contains bacterial fibronectin-attachment proteins (FAP). Family members are rich in alanine and proline, are approximately 300 long, and seem to be restricted to mycobacteria. These proteins contain a fibronectin-binding motif that allows mycobacteria to bind to fibronectin in the extracellular matrix.	308.284	694.838	2.25389	Up
OS11G0454300	Dehydrin.	96.4164	217.185	2.25257	Up
OS07G0677100	PEROXIDASE 8.1	63.2137	142.208	2.24964	Up
OS05G0126800	Protein of unknown function (DUF1574). A family of hypothetical proteins in Leptospira interrogans.	101.592	228.195	2.24619	Up
OS01G0187900	Myb-like DNA-binding domain. This family contains the DNA binding domains from Myb proteins, as well as the SANT domain family.	543.404	1220.44	2.24591	Up
OS10G0516400	Beta-lactamase. This family appears to be distantly related to pfam00905 and PF00768 D-alanyl-D-alanine carboxypeptidase.	215.474	483.873	2.24562	Up
OS02G0166501	Domain of unknown function (DUF373). Archaeal domain of unknown function. Predicted to be an integral membrane protein with six transmembrane regions.	53.1152	118.774	2.23615	Up
OS01G0597800	UDP-glucoronosyl and UDP-glucosyl transferase.	246.9	551.898	2.23531	Up
OS11G0664800	Calmodulin binding protein-like. The members of this family are putative or actual calmodulin binding proteins expressed by various plant species. Some members are known to be involved in the induction of plant defence responses. However, their precise function in this regards is as yet unknown.	98.7618	220.633	2.23399	Up
OS05G0412800	Glutathione S-transferase, N-terminal domain.	690.705	1543.02	2.23398	Up
OS04G0556400	UDP-glucoronosyl and UDP-glucosyl transferase.	59.1502	131.845	2.22898	Up
OS09G0109600	Bacterial type III secretion protein (HrpB4). This entry represents proteins encoded by genes which are found in type III secretion operons in a narrow range of species including Xanthomonas, Burkholderia and Ralstonia.	71.6927	159.732	2.228	Up
OS12G0236400	Adenylate kinase.	1452.9	3233.89	2.22581	Up
OS08G0240500	Glycosyl hydrolases family 16.	453.267	1007.95	2.22375	Up
OS12G0112000	Peroxidase.	423.603	940.018	2.2191	Up
OS04G0610400	AP2 domain. This 60 amino acid residue domain can bind to DNA and is found in transcription factor proteins.	392.01	866.749	2.21104	Up
OS01G0112000	.	148.32	327.8	2.21008	Up
OS01G0905300	Exo70 exocyst complex subunit. The Exo70 protein forms one subunit of the exocyst complex. First discovered in S. cerevisiae, Exo70 and other exocyst proteins have been observed in several other eukaryotes, including humans. In S. cerevisiae, the exocyst complex is involved in the late stages of exocytosis, and is localized at the tip of the bud, the major site of exocytosis in yeast. Exo70 inter…	117.157	258.842	2.20936	Up
OS08G0126300	Glyceraldehyde 3-phosphate dehydrogenase, C-terminal domain. GAPDH is a tetrameric NAD-binding enzyme involved in glycolysis and glyconeogenesis. C-terminal domain is a mixed alpha/antiparallel beta fold.	1297.31	2862.26	2.20631	Up
OS03G0236200	Pyridoxal-dependent decarboxylase conserved domain.	1500.81	3300.42	2.19909	Up
OS02G0314600	Xylanase inhibitor C-terminal. The N- and C-termini of the members of this family are jointly necessary for creating the catalytic pocket necessary for cleaving xylasnase. Phytopathogens produce xylanase that destroys plant cells, so its destruction through proteolysis is vital for plant-survival.	160.529	351.519	2.18975	Up
OS06G0136600	Enolase, C-terminal TIM barrel domain.	2174.17	4751.74	2.18554	Up
OS01G0825500	Nodulin-like. This family represents a conserved region within plant nodulin-like proteins.	58.3714	127.488	2.18408	Up
OS01G0382200	Transferase family. This family includes a number of transferase enzymes. These include anthranilate N-hydroxycinnamoyl/benzoyltransferase that catalyses the first committed reaction of phytoalexin biosynthesis. Deacetylvindoline 4-O-acetyltransferase EC:2.3.1.107 catalyses the last step in vindoline biosynthesis is also a member of this family. The motif HXXXD is probably part of the active site…	84.8625	184.733	2.17685	Up
OS12G0145700	Pyruvate kinase, barrel domain. This domain of the is actually a small beta-barrel domain nested within a larger TIM barrel. The active site is found in a cleft between the two domains.	2448.68	5325.26	2.17474	Up
OS09G0324400	F-box-like. This is an F-box-like family.	100.733	218.344	2.16754	Up
OS03G0564600	Salt stress response/antifungal. This domain is often found in association with the kinase domains pfam00069 or pfam07714. In many proteins it is duplicated. It contains six conserved cysteines which are involved in disulphide bridges. It has a role in salt stress response and has antifungal activity.	111.508	240.928	2.16063	Up
OS07G0638100	WD40-like Beta Propeller Repeat. This family appears to be related to the pfam00400 repeat This This repeat corresponds to the RIVW repeat identified in cell surface proteins [Adindla et al. Comparative and Functional Genomics 2004; 5:2-16].	4629.63	9995.26	2.15898	Up
OS02G0727300	U-box domain. This domain is related to the Ring finger pfam00097 but lacks the zinc binding residues.	146.438	315.964	2.15766	Up
OS03G0830200	PLAC8 family. This family includes the Placenta-specific gene 8 protein.	173.6	373.86	2.15356	Up
OS01G0895200	Coiled-coil protein 142. The function of this coiled-coil domain-containing family is not known. It is found in eukaryotes.	147.248	316.868	2.15193	Up
OS03G0318400	Xylanase inhibitor C-terminal. The N- and C-termini of the members of this family are jointly necessary for creating the catalytic pocket necessary for cleaving xylasnase. Phytopathogens produce xylanase that destroys plant cells, so its destruction through proteolysis is vital for plant-survival.	215.032	462.694	2.15174	Up
OS08G0331000	Uncharacterized protein conserved in bacteria (DUF2251). Members of this family of hypothetical bacterial proteins have no known function.	1351.3	2905.57	2.1502	Up
OS03G0124500	.	76.6461	164.775	2.14981	Up
OS08G0503000	Permease family. This family includes permeases for diverse substrates such as xanthine, uracil, and vitamin C. However many members of this family are functionally uncharacterized and may transport other substrates. Members of this family have ten predicted transmembrane helices.	1215.37	2611.54	2.14877	Up
OS06G0200600	Dispersed gene family protein 1 of Trypanosoma cruzi C-terminus. This protein is likely to be highly expressed, and is expressed from the sub-telomeric region. However, the function is not known. This is the very C-terminal part of the protein.	149.967	322.142	2.14808	Up
OS06G0569500	Cytochrome P450. Cytochrome P450s are haem-thiolate proteins involved in the oxidative degradation of various compounds. They are particularly well known for their role in the degradation of environmental toxins and mutagens. They can be divided into 4 classes, according to the method by which electrons from NAD(P)H are delivered to the catalytic site. Sequence conservation is relatively low with…	620.162	1330.57	2.14552	Up
OS08G0230800	Protein kinase domain.	62.4751	133.908	2.14338	Up
OS08G0258600	Protein of unknown function. This family represents a conserved region in a number of uncharacterized plant proteins.	72.9566	156.256	2.14176	Up
OS01G0934100	C2 domain.	503.432	1077.82	2.14095	Up
OS04G0619900	Ubiquitin family. This family contains a number of ubiquitin-like proteins: SUMO (smt3 homologue) Nedd8, Elongin B, Rub1, and Parkin. A number of them are thought to carry a distinctive five-residue motif termed the proteasome-interacting motif (PIM), which may have a biologically significant role in protein delivery to proteasomes and recruitment of proteasomes to transcription sites.	78.1727	167.269	2.13974	Up
OS01G0721400	NB-ARC domain.	70.2682	149.936	2.13376	Up
OS01G0971000	SBF-like CPA transporter family (DUF4137). These family members are membrane transporter proteins of the CPA and AT superfamily.	663.933	1416.16	2.13298	Up
OS03G0245700	3-ketoacyl-CoA synthase	523.273	1115.06	2.13094	Up
OS01G0342750	ABC-2 type transporter.	78.0614	166.288	2.13022	Up
OS11G0676100	NB-ARC domain.	54.0052	115.007	2.12956	Up
OS03G0181100	tify domain. This short possible domain is found in a variety of plant transcription factors that contain GATA domains as well as other motifs. Although previously known as the Zim domain this is now called the tify domain after its most conserved amino acids. TIFY proteins can be further classified into two groups depending on the presence (group I) or absence (group II) of a C2C2-GATA domain. F…	125.658	267.551	2.1292	Up
OS11G0632200	Myb/SANT-like DNA-binding domain. This presumed domain appears to be related to other Myb/SANT like DNA binding domains. In particular pfam10545 seems most related. This family is greatly expanded in plants and appears in several proteins annotated as transposon proteins.	143.62	305.737	2.12878	Up
OS11G0307300	O-methyltransferase. This family includes a range of O-methyltransferases. These enzymes utilize S-adenosyl methionine.	155.081	329.875	2.12711	Up
OS02G0649800	Cytochrome b5-like Heme/Steroid binding domain. This family includes heme binding domains from a diverse range of proteins. This family also includes proteins that bind to steroids. The family includes progesterone receptors. Many members of this subfamily are membrane anchored by an N-terminal transmembrane alpha helix. This family also includes a domain in some chitin synthases. There is no kno…	1099.16	2333.5	2.12299	Up
OS05G0206100	Serpentine type 7TM GPCR chemoreceptor Srz. Chemoreception is mediated in Caenorhabditis elegans by members of the seven-transmembrane G-protein-coupled receptor class (7TM GPCRs) of proteins which are of the serpentine type. Srz is a solo families amongst the superfamilies of chemoreceptors. Chemoperception is one of the central senses of soil nematodes like C. elegans which are otherwise 'blind…	118.372	250.76	2.11841	Up
OS03G0300400	Pathogenesis-related protein Bet v I family. This family is named after Bet v 1, the major birch pollen allergen. This protein belongs to family 10 of plant pathogenesis-related proteins (PR-10), cytoplasmic proteins of 15-17 kd that are wide-spread among dicotyledonous plants. In recent years, a number of diverse plant proteins with low sequence similarity to Bet v 1 was identified. A classifica…	2042.11	4325.22	2.11801	Up
OS05G0402700	Fructose-bisphosphate aldolase class-I.	6200.55	13130.9	2.1177	Up
OS07G0634400	Haloacid dehalogenase-like hydrolase.	4035.74	8512.42	2.10926	Up
OS04G0275100	Protein kinase domain.	74.6964	157.414	2.10739	Up
OS02G0571100	Terpene synthase family, metal binding domain. It has been suggested that this gene family be designated tps (for terpene synthase). It has been split into six subgroups on the basis of phylogeny, called tpsa-tpsf. tpsa includes vetispiridiene synthase, 5-epi- aristolochene synthase, and (+)-delta-cadinene synthase. tpsb includes (-)-limonene synthase. tpsc includes kaurene synthase A. tpsd inclu…	389.538	819.523	2.10384	Up
OS12G0534200	Phosphopantetheine attachment site. A 4'-phosphopantetheine prosthetic group is attached through a serine. This prosthetic group acts as a a 'swinging arm' for the attachment of activated fatty acid and amino-acid groups. This domain forms a four helix bundle. This family includes members not included in Prosite. The inclusion of these members is supported by sequence analysis and functional evid…	92.6374	194.719	2.10195	Up
OS09G0294000	Homoserine dehydrogenase.	396.512	832.335	2.09914	Up
OS06G0127800	GRAS domain family. Proteins in the GRAS (GAI, RGA, SCR) family are known as major players in gibberellin (GA) signaling, which regulates various aspects of plant growth and development. Mutation of the SCARECROW (SCR) gene results in a radial pattern defect, loss of a ground tissue layer, in the root. The PAT1 protein is involved in phytochrome A signal transduction. A sequence, structure and ev…	86.7629	182.121	2.09906	Up
OS03G0341000	AP2 domain. This 60 amino acid residue domain can bind to DNA and is found in transcription factor proteins.	116.996	245.339	2.09698	Up
OS08G0388900	UbiA prenyltransferase family.	70.1168	146.933	2.09554	Up
OS02G0324400	Domain of unknown function (DUF802). This region is found as two or more repeats in a small number of hypothetical proteins.	147.582	308.29	2.08894	Up
OS02G0794600	Cytochrome C oxidase copper chaperone (COX17). Cox17 is essential for the assembly of functional cytochrome c oxidase (CCO) and for delivery of copper ions to the mitochondrion for insertion into the enzyme in yeast. The structure of Cox17 shows the protein to have an unstructured N-terminal region followed by two helices and several unstructured C-terminal residues. The Cu(I) binding site has be…	134.381	280.532	2.08759	Up
OS08G0531300	Telomere recombination. This domain has been shown to bind preferentially to dsRNA. The domain is found in SUA5 as well as HypF and YrdC. It has also been shown to be required for telomere recombniation in yeast.	68.6924	143.326	2.08649	Up
OS06G0728902	Vta1 like. Vta1 (VPS20-associated protein 1) is a positive regulator of Vps4. Vps4 is an ATPase that is required in the multivesicular body (MVB) sorting pathway to dissociate the endosomal sorting complex required for transport (ESCRT). Vta1 promotes correct assembly of Vps4 and stimulates its ATPase activity through its conserved Vta1/SBP1/LIP5 region.	70.2281	146.429	2.08505	Up
OS01G0757500	SGS domain. This domain was thought to be unique to the SGT1-like proteins, but is also found in calcyclin binding proteins.	65.7105	136.77	2.0814	Up
OS05G0217700	BURP domain. The BURP domain is found at the C-terminus of several different plant proteins. It was named after the proteins in which it was first identified: the BNM2 clone-derived protein from Brassica napus; USPs and USP-like proteins; RD22 from Arabidopsis thaliana; and PG1beta from Lycopersicon esculentum. This domain is around 230 amino acid residues long. It possesses the following conserv…	569.186	1183.98	2.08013	Up
OS03G0264400	OASA2_chorismate binding enzyme. This family includes the catalytic regions of the chorismate binding enzymes anthranilate synthase, isochorismate synthase, aminodeoxychorismate synthase and para-aminobenzoate synthase.	975.187	2026.95	2.07853	Up
OS03G0248600	Enolase, C-terminal TIM barrel domain.	4816.68	9973.02	2.07052	Up
OS03G0213800	Mitochondrial carrier protein.	94.0308	194.11	2.06433	Up
OS01G0695700	ABC transporter transmembrane region. This family represents a unit of six transmembrane helices. Many members of the ABC transporter family (pfam00005) have two such regions.	365.058	753.51	2.06408	Up
OS08G0331900	Protein kinase domain.	205.722	423.806	2.0601	Up
OS04G0586100	Protein of unknown function (DUF581). Family of uncharacterized proteins.	189.499	390.049	2.05832	Up
OS10G0390500	Aminotransferase class I and II.	3719.58	7645.68	2.05552	Up
OS06G0701700	OsHKT1, High-affinity K+ Transporter 1	4200.17	8621.3	2.05261	Up
OS04G0352400	FKBP-type peptidyl-prolyl cis-trans isomerase.	81.0835	166.377	2.05193	Up
OS07G0274700	NADH-ubiquinone reductase complex 1 MLRQ subunit. The MLRQ subunit of mitochondrial NADH-ubiquinone reductase complex I is nuclear and is found in plants, insects, fungi and higher metazoans. It appears to act within the membrane and, in mammals, is highly expressed in muscle and neural tissue, indicative of a role in ATP generation.	1904.46	3907.57	2.05179	Up
OS06G0587200	Protein kinase domain.	174.549	357.42	2.04768	Up
OS04G0105200	Rad4 beta-hairpin domain 1. This short domain is found in the Rad4 protein. This domain binds to DNA.	340.291	694.584	2.04115	Up
OS02G0532500	Cupin. This family represents the conserved barrel domain of the 'cupin' superfamily ('cupa' is the Latin term for a small barrel). This family contains 11S and 7S plant seed storage proteins, and germins. Plant seed storage proteins provide the major nitrogen source for the developing plant.	120.695	246.333	2.04095	Up
OS02G0134200	Protein of unknown function (DUF1645). These sequences are derived from a number of hypothetical plant proteins. The region in question is approximately 270 amino acids long. Some members of this family are annotated as yeast pheromone receptor proteins AR781 but no literature was found to support this.	105.959	216.24	2.04079	Up
OS01G0621900	Protein of unknown function (DUF1431). This family contains a number of Drosophila melanogaster proteins of unknown function. These contain several conserved cysteine residues.	1531.34	3122.05	2.03876	Up
OS04G0463500	Glutamine amidotransferase class-I.	483.256	985.109	2.03848	Up
OS05G0496200	Phosphoglycerate kinase.	77.2735	157.45	2.03757	Up
OS04G0581100	2OG-Fe(II) oxygenase superfamily. This family contains members of the 2-oxoglutarate (2OG) and Fe(II)-dependent oxygenase superfamily. This family includes the C-terminal of prolyl 4-hydroxylase alpha subunit. The holoenzyme has the activity EC:1.14.11.2 catalyzing the reaction: Procollagen L-proline + 2-oxoglutarate + O2 <=> procollagen trans- 4-hydroxy-L-proline + succinate + CO2. The full enzy…	104.726	213.319	2.03693	Up
OS05G0172300	Protein of unknown function (DUF632). This plant protein may be a leucine zipper, but there is no experimental evidence for this.	68.9241	140.323	2.0359	Up
OS02G0757100	Phosphate-induced protein 1 conserved region. Family of conserved plant proteins. Conserved region identified in a phosphate-induced protein of unknown function.	178.461	361.464	2.02545	Up
OS01G0375200	Type I 3-dehydroquinase. Type I 3-dehydroquinase, (3-dehydroquinate dehydratase or DHQase.) Catalyses the cis-dehydration of 3-dehydroquinate via a covalent imine intermediate giving dehydroshikimate. Dehydroquinase functions in the shikimate pathway which is involved in the biosynthesis of aromatic amino acids. Type II 3-dehydroquinase catalyses the trans-dehydration of 3-dehydroshikimate see pf…	1222.94	2476.39	2.02495	Up
OS05G0227700	RNA polymerase I-associated factor PAF67. RNA polymerase I is a multisubunit enzyme and its transcription competence is dependent on the presence of PAF67. This family of proteins is conserved from worms to humans.	1462.36	2953.89	2.01995	Up
OS07G0100200	SOR/SNZ family. Members of this family are enzymes involved in a new pathway of pyridoxine/pyridoxal 5-phosphate biosynthesis. This family was formerly known as UPF0019.	1852.37	3740.5	2.01931	Up
OS04G0467000	Tankyrase binding protein C terminal domain. This protein domain family is found at the C-terminal end of the Tankyrase binding protein in eukaryotes. The precise function of this protein is still unknown. However, it is known interacts with the enzyme tankyrase, a telomeric poly(ADP-ribose) polymerase, by binding to it. Tankyrin catalyses poly(ADP-ribose) chain formation onto proteins. More spec…	64.598	130.332	2.01758	Up
OS01G0309100	Protein of unknown function (DUF3800). This family of proteins is functionally uncharacterized. This family of proteins is found in bacteria, archaea, eukaryotes and viruses. Proteins in this family are typically between 215 and 302 amino acids in length. There is a DE motif at the N-terminus and a QXXD motif at the C-terminus that may be functionally important.	176.752	356.413	2.01646	Up
OS09G0562600	Protein kinase domain.	110.618	222.914	2.01516	Up
OS08G0140300	Pyridoxal-dependent decarboxylase conserved domain.	214.192	431.467	2.0144	Up
OS07G0631700	EF hand. The EF-hands can be divided into two classes: signaling proteins and buffering/transport proteins. The first group is the largest and includes the most well-known members of the family such as calmodulin, troponin C and S100B. These proteins typically undergo a calcium-dependent conformational change which opens a target binding site. The latter group is represented by calbindin D9k and …	134.604	270.754	2.01149	Up
OS07G0665900	Trypsin-like peptidase domain. This family includes trypsin like peptidase domains.	139.708	280.74	2.00947	Up
OS06G0637500	Myb-like DNA-binding domain. This family contains the DNA binding domains from Myb proteins, as well as the SANT domain family.	309.143	620.966	2.00867	Up
OS05G0113400	Cofilin/tropomyosin-type actin-binding protein. Severs actin filaments and binds to actin monomers.	460.958	925.451	2.00767	Up
OS06G0229400	GDSL-like Lipase/Acylhydrolase.	353.918	710.098	2.00639	Up
OS12G0108000	Multicopper oxidase. This entry contains many divergent copper oxidase-like domains that are not recognized by the pfam00394 model.	94.516	189.375	2.00363	Up
OS01G0963000	Peroxidase.	218.799	438.283	2.00314	Up
OS05G0104650	CobB/CobQ-like glutamine amidotransferase domain. This family captures members that are not found in pfam00310, pfam07685 and pfam13230.	65.6084	131.39	2.00264	Up
OS03G0296300	Tim17/Tim22/Tim23/Pmp24 family. The pre-protein translocase of the mitochondrial outer membrane (Tom) allows the import of pre-proteins from the cytoplasm. Tom forms a complex with a number of proteins, including Tim17. Tim17 and Tim23 are thought to form the translocation channel of the inner membrane. This family includes Tim17, Tim22 and Tim23. This family also includes Pmp24 a peroxisomal pro…	277.232	554.937	2.00171	Up

## Sheet: Table S6
Table S6. Genes down-regulated at 6 DAG in ZHD2-D.
		6 DAG
gene	Pfam:pfam_Description	WT	ZHD2-D	FC
OS11G0471200	Calcium-activated chloride channel. The family carries eight putative transmembrane domains, and, although it has no similarity to other known channel proteins, it is clearly a calcium-activated ionic channel. It is expressed in various secretory epithelia, the retina and sensory neurons, and mediates receptor-activated chloride currents in diverse physiological processes.	32.112	0.431593	0.0134402	Down
OS03G0861200	RD3 protein. RD3 is a human protein that is found preferentially expressed in the retina. Mutations in RD3 causes Leber Congenital Amaurosis type 12.	52.8434	0.981373	0.0185713	Down
OS02G0112100	Major Facilitator Superfamily.	49.639	0.981373	0.0197702	Down
OS09G0366800	Protein of unknown function (DUF2434). This is a family of proteins conserved in fungi. The function is not known.	35.7305	0.863185	0.0241582	Down
OS02G0593100	Copper amine oxidase, enzyme domain. Copper amine oxidases are a ubiquitous and novel group of quinoenzymes that catalyse the oxidative deamination of primary amines to the corresponding aldehydes, with concomitant reduction of molecular oxygen to hydrogen peroxide. The enzymes are dimers of identical 70-90 kDa subunits, each of which contains a single copper ion and a covalently bound cofactor f…	18.1233	0.490687	0.0270749	Down
OS03G0573001	Region of unknown function (DUF2417). This is a region of a family of proteins conserved in fungi some of whose members also have the Abhydrolase_1, pfam00561, domain in their sequence. The function of this region is not known.	15.2526	0.490687	0.0321706	Down
OS05G0574100	Lipase (class 3).	12.6446	0.431593	0.0341327	Down
OS10G0141200	Protein kinase domain.	65.8401	2.27615	0.0345709	Down
OS06G0533700	Putative sensor. This family is often found at the N-terminus of proteins containing pfam07730 and pfam02518. The N-termini of proteins containing these two domains often function in stimulus sensing.	87.2389	3.08024	0.0353081	Down
OS11G0517400	Leucine rich repeats (6 copies). This family includes a number of leucine rich repeats. This family contains a large number of BSPA-like surface antigens from Trichomonas vaginalis.	13.1297	0.490687	0.0373722	Down
OS05G0163900	Helix-loop-helix DNA-binding domain.	27.9373	1.35387	0.048461	Down
OS06G0153000	Transposase (partial DDE domain). This family includes the mariner transposase.	54.441	2.64865	0.0486517	Down
OS02G0583700	Dip2/Utp12 Family. This domain is found at the C-terminus of proteins containing WD40 repeats. These proteins are part of the U3 ribonucleoprotein the yeast protein is called Utp12 or DIP2.	1687.32	89.9338	0.0532997	Down
OS01G0872900	Plant transposon protein. This family contains plant transposases which are putative members of the PIF / Ping-Pong family.	39.6116	2.27615	0.0574617	Down
OS04G0659300	Salt stress response/antifungal. This domain is often found in association with the kinase domains pfam00069 or pfam07714. In many proteins it is duplicated. It contains six conserved cysteines which are involved in disulphide bridges. It has a role in salt stress response and has antifungal activity.	15601.7	922.818	0.0591485	Down
OS06G0246200	.	50.5381	3.08024	0.0609489	Down
OS04G0508000	GDSL/SGNH-like Acyl-Esterase family found in Pmr5 and Cas1p. The PC-Esterase family is comprised of Cas1p, the Homo sapiens C7orf58, Arabidopsis thaliana PMR5 and a group of plant freezing resistance/coldacclimatization proteins typified by Arabidopsis thaliana ESKIMO1. animal FAM55D proteins, and animal FAM113 proteins. The PC-Esterase family has features that are both similar and different from…	15.1104	0.922279	0.0610361	Down
OS01G0546100	EamA-like transporter family. This family includes many hypothetical membrane proteins of unknown function. Many of the proteins contain two copies of the aligned region. The family used to be known as DUF6.	121.202	7.49642	0.0618506	Down
OS06G0498800	Phosphatidylethanolamine-binding protein.	102.037	7.37823	0.0723091	Down
OS06G0169001	Jacalin-like lectin domain. Proteins containing this domain are lectins. It is found in 1 to 6 copies in these proteins. The domain is also found in the animal prostatic spermine-binding protein.	7156.86	521.149	0.0728181	Down
OS05G0487100	Totivirus coat protein.	23.6823	1.78546	0.0753923	Down
OS05G0163300	OsFLA9, fasciclin-like arabinogalactan protein 9	24.3498	1.90365	0.0781793	Down
OS10G0463100	tRNA synthetases class I (C) catalytic domain. This family includes only cysteinyl tRNA synthetases.	23.1571	1.84456	0.0796543	Down
OS01G0137700	Wall-associated receptor kinase C-terminal. This WAK_assoc domain is cysteine-rich and lies C-terminal to the binding domain, GUB_WAK_bind, pfam13947.	116.369	9.4771	0.0814401	Down
OS11G0239900	M penetrans paralogue family 26. These proteins include those ascribed to M penetrans paralogue family 26 in.	70.9667	5.84708	0.0823919	Down
OS03G0643700	Glutathione S-transferase, N-terminal domain.	21.5996	1.78546	0.0826621	Down
OS08G0365500	Protein tyrosine kinase.	16.8193	1.41297	0.0840087	Down
OS10G0447400	Xylanase inhibitor C-terminal. The N- and C-termini of the members of this family are jointly necessary for creating the catalytic pocket necessary for cleaving xylasnase. Phytopathogens produce xylanase that destroys plant cells, so its destruction through proteolysis is vital for plant-survival.	47.5963	4.2389	0.0890593	Down
OS08G0529000	Membrane transport protein. This family includes auxin efflux carrier proteins and other transporter proteins from all domains of life.	70.8463	6.45595	0.0911262	Down
OS10G0134700	NB-ARC domain.	20.7715	1.90365	0.0916473	Down
OS01G0355250	Jacalin-like lectin domain. Proteins containing this domain are lectins. It is found in 1 to 6 copies in these proteins. The domain is also found in the animal prostatic spermine-binding protein.	1248.36	133.92	0.107277	Down
OS11G0664000	Protein kinase domain.	59.7959	6.45595	0.107967	Down
OS10G0409400	BURP domain. The BURP domain is found at the C-terminus of several different plant proteins. It was named after the proteins in which it was first identified: the BNM2 clone-derived protein from Brassica napus; USPs and USP-like proteins; RD22 from Arabidopsis thaliana; and PG1beta from Lycopersicon esculentum. This domain is around 230 amino acid residues long. It possesses the following conserv…	240.989	26.61	0.11042	Down
OS05G0579200	AMP-dependent synthetase and ligase domain containing protein	147.492	16.4237	0.111353	Down
OS05G0253200	Di-glucose binding within endoplasmic reticulum. Malectin is a membrane-anchored protein of the endoplasmic reticulum that recognizes and binds Glc2-N-glycan. It carries a signal peptide from residues 1-26, a C-terminal transmembrane helix from residues 255-274, and a highly conserved central part of approximately 190 residues followed by an acidic, glutamate-rich region. Carbohydrate-binding is …	167.374	18.759	0.112078	Down
OS01G0137800	Borrelia ORF-A. This protein is encoded by an open reading frame in plasmid borne DNA repeats of Borrelia species. This protein is known as ORF-A. The function of this putative protein is unknown.	641.608	72.5878	0.113134	Down
OS06G0513050	Plant thionin.	33.5583	3.8073	0.113453	Down
OS09G0564400	Papain family cysteine protease.	710.47	81.6333	0.1149	Down
OS01G0550800	Domain of unknown function (DUF239). This is a family of plant and bacterial proteins, a small number of which are putative carboxy-terminal peptidases.	288.981	34.0473	0.117819	Down
OS03G0347500	Sugar efflux transporter for intercellular exchange. This family includes proteins such as drosophila saliva, MtN3 involved in root nodule development and a protein involved in activation and expression of recombination activation genes (RAGs). Although the molecular function of these proteins is unknown, they are almost certainly transmembrane proteins. This family contains a region of two trans…	393.026	48.0176	0.122174	Down
OS11G0625801	Serpentine type 7TM GPCR chemoreceptor Srz. Chemoreception is mediated in Caenorhabditis elegans by members of the seven-transmembrane G-protein-coupled receptor class (7TM GPCRs) of proteins which are of the serpentine type. Srz is a solo families amongst the superfamilies of chemoreceptors. Chemoperception is one of the central senses of soil nematodes like C. elegans which are otherwise 'blind…	74.4028	9.1637	0.123163	Down
OS06G0513943	Plant thionin.	188.226	24.2927	0.129061	Down
OS10G0460000	Family of unknown function (DUF566). Family of related proteins that is plant specific.	46.274	6.14255	0.132743	Down
OS08G0300501	Poly (ADP-ribose) glycohydrolase (PARG). Poly(ADP-ribose) glycohydrolase (PARG), is a ubiquitously expressed exo- and endoglycohydrolase which mediates oxidative and excitotoxic neuronal death.	34.7602	4.67049	0.134363	Down
OS05G0166900	Protein kinase domain.	48.2237	6.57414	0.136326	Down
OS01G0844300	FKBP-type peptidyl-prolyl cis-trans isomerase.	200.336	27.4911	0.137225	Down
OS09G0246500	Domain of unknown function (DUF4643). This family of proteins is found in eukaryotes. Proteins in this family are typically between 254 and 462 amino acids in length.	1579.31	218.303	0.138226	Down
OS01G0740300	zinc-binding in reverse transcriptase. This domain would appear to be a zinc-binding region of a putative reverse transcriptase.	23.6823	3.31662	0.140046	Down
OS02G0484900	Hedgehog signalling target. TALPID3 is a family of eukaryotic proteins that are targets for Hedgehog signalling. Mutations in this gene noticed first in chickens lead to multiple abnormalities of development.	28.9386	4.06162	0.140353	Down
OS12G0555100	Polyketide cyclase / dehydrase and lipid transport. This family contains polyketide cylcases/dehydrases which are enzymes involved in polyketide synthesis. It also includes other proteins of the START superfamily.	241.987	34.3196	0.141824	Down
OS04G0507950	Protein of unknown function (DUF3084). This bacterial family of proteins has no known function.	57.6638	8.18233	0.141897	Down
OS01G0785300	Atrophin-1 family. Atrophin-1 is the protein product of the dentatorubral-pallidoluysian atrophy (DRPLA) gene. DRPLA OMIM:125370 is a progressive neurodegenerative disorder. It is caused by the expansion of a CAG repeat in the DRPLA gene on chromosome 12p. This results in an extended polyglutamine region in atrophin-1, that is thought to confer toxicity to the protein, possibly through altering i…	28.2711	4.12071	0.145757	Down
OS02G0586000	LITAF-like zinc ribbon domain. Members of this family display a conserved zinc ribbon structure with the motif C-XX-C- separated from the more C-terminal HX-C(P)X-C-X4-G-R motif by a variable region of usually 25-30 (hydrophobic) residues. Although it belongs to one of the zinc finger's fold groups (zinc ribbon), this particular domain was first identified in LPS-induced tumor necrosis alpha fact…	62.3546	9.10461	0.146013	Down
OS02G0112600	Major Facilitator Superfamily.	137.848	20.172	0.146335	Down
OS01G0748950	POT family. The POT (proton-dependent oligopeptide transport) family all appear to be proton dependent transporters.	62.1413	9.10461	0.146515	Down
OS04G0122000	Leucine rich repeat.	1126.14	168.299	0.149448	Down
OS10G0333700	Dirigent-like protein. This family contains a number of proteins which are induced during disease response in plants. Members of this family are involved in lignification.	276.787	41.3664	0.149452	Down
OS04G0445050	Non-protein coding transcript	405.64	61.32	0.151168	Down
OS05G0241300	YibE/F-like protein. The sequences featured in this family are similar to two proteins expressed by Lactococcus lactis, YibE and YibF. Most of the members of this family are annotated as being putative membrane proteins, and in fact the sequences contain a high proportion of hydrophobic residues.	35.6995	5.41549	0.151696	Down
OS01G0330200	Peptidase C1A	1582.19	250.264	0.158176	Down
OS04G0445000	Similar to Potassium channel SKOR (Stelar K(+) outward rectifying channel)	243.25	38.6175	0.158756	Down
OS11G0538400	Tubby C 2. The structure of this family has been solved. It comprises a 12-stranded beta barrel with a central C-terminal alpha helix. This helix is thought to be a transmembrane helix. It is structurally similar to the C-terminal domain of the Tubby protein. In plants it plays a role in defense against pathogens.	303.362	48.5621	0.16008	Down
OS05G0166833	Baculovirus hypothetical protein. This family includes several hypothetical baculoviral proteins, with predicted molecular weights of approximately 44 kD.	39.8743	6.45595	0.161908	Down
OS02G0280200	Glycosyl hydrolases family 16.	43.8265	7.20095	0.164306	Down
OS01G0666000	PAP2 superfamily. This family includes the enzyme type 2 phosphatidic acid phosphatase (PAP2), Glucose-6-phosphatase EC:3.1.3.9, Phosphatidylglycerophosphatase B EC:3.1.3.27 and bacterial acid phosphatase EC:3.1.3.2. The family also includes a variety of haloperoxidases that function by oxidizing halides in the presence of hydrogen peroxide to form the corresponding hypohalous acids.	305.281	50.3349	0.164881	Down
OS03G0115800	Conserved hypothetical protein	3704.41	639.779	0.172708	Down
OS07G0160100	YABBY protein. YABBY proteins are a group of plant-specific transcription involved in the specification of abaxial polarity in lateral organs.	34.3554	6.02436	0.175354	Down
OS11G0179700	Dirigent-like protein. This family contains a number of proteins which are induced during disease response in plants. Members of this family are involved in lignification.	569.837	101.492	0.178107	Down
OS09G0464066	Centromere-associated protein K. CENP-K is one of seven new CENP-A-nucleosome distal (CAD) centromere components (the others being CENP-L, CENP-O, CENP-P, CENP-Q, CENP-R and CENP-S) that are identified as assembling on the CENP-A nucleosome associated complex, NAC. The CENP-A NAC is essential, as disruption of the complex causes errors of chromosome alignment and segregation that preclude cell su…	126.922	23.1752	0.182594	Down
OS02G0671800	gag-polypeptide of LTR copia-type. This family is found in Plants and fungi, and contains LTR-polyproteins, or retrotransposons of the copia-type.	1750.68	326.677	0.186599	Down
OS02G0767200	Lipase (class 3).	526.335	100.487	0.190919	Down
OS08G0508000	Cytochrome P450. Cytochrome P450s are haem-thiolate proteins involved in the oxidative degradation of various compounds. They are particularly well known for their role in the degradation of environmental toxins and mutagens. They can be divided into 4 classes, according to the method by which electrons from NAD(P)H are delivered to the catalytic site. Sequence conservation is relatively low with…	68.5594	13.1483	0.19178	Down
OS11G0508600	Sugar efflux transporter for intercellular exchange. This family includes proteins such as drosophila saliva, MtN3 involved in root nodule development and a protein involved in activation and expression of recombination activation genes (RAGs). Although the molecular function of these proteins is unknown, they are almost certainly transmembrane proteins. This family contains a region of two trans…	2295.37	448.035	0.19519	Down
OS06G0110000	Cytochrome P450. Cytochrome P450s are haem-thiolate proteins involved in the oxidative degradation of various compounds. They are particularly well known for their role in the degradation of environmental toxins and mutagens. They can be divided into 4 classes, according to the method by which electrons from NAD(P)H are delivered to the catalytic site. Sequence conservation is relatively low with…	458.657	89.5972	0.195347	Down
OS03G0817300	Z1 domain. This uncharacterized domain was identified by Iyer and colleagues. It is found associated with a helicase domain of superfamily type II.	44.4447	8.73211	0.196471	Down
OS02G0139500	Prenyltransferase-like.	153.382	30.1397	0.196502	Down
OS01G0548000	Ulp1 protease family, C-terminal catalytic domain. This domain contains the catalytic triad Cys-His-Asn.	347.086	69.7798	0.201045	Down
OS05G0439000	Ring finger domain.	89.1302	18.1501	0.203636	Down
OS08G0221300	Herpesvirus UL31-like protein. This is a family of Herpesvirus proteins including UL31, UL53, and the product of ORF 69 in some strains. The proteins in this family have no known function.	27.5634	5.65186	0.205049	Down
OS08G0507701	Cytochrome P450. Cytochrome P450s are haem-thiolate proteins involved in the oxidative degradation of various compounds. They are particularly well known for their role in the degradation of environmental toxins and mutagens. They can be divided into 4 classes, according to the method by which electrons from NAD(P)H are delivered to the catalytic site. Sequence conservation is relatively low with…	95.7799	19.9356	0.20814	Down
OS09G0550600	Protein kinase domain.	50.4269	10.5176	0.208571	Down
OS06G0335975	Glycosyl hydrolases family 16.	843.454	179.254	0.212523	Down
OS06G0641932	Cytochrome P450. Cytochrome P450s are haem-thiolate proteins involved in the oxidative degradation of various compounds. They are particularly well known for their role in the degradation of environmental toxins and mutagens. They can be divided into 4 classes, according to the method by which electrons from NAD(P)H are delivered to the catalytic site. Sequence conservation is relatively low with…	59.7466	12.7167	0.212844	Down
OS06G0713800	Alpha-amylase C-terminal beta-sheet domain. This domain is organized as a five-stranded anti-parallel beta-sheet. It is the probable result of a decay of the common-fold.	1451.35	309.585	0.213309	Down
OS11G0173366	Protein kinase domain.	34.3152	7.37823	0.215013	Down
OS05G0579500	Similar to 10A19I.7.	121.848	26.4918	0.217417	Down
OS09G0246300	Domain of unknown function (DUF4205). The proteins in this family are uncharacterized but often named FAM188B.	879.401	197.049	0.224072	Down
OS01G0110050	SPX domain. We have named this region the SPX domain after (SYG1, Pho81 and XPR1). This 180 residue length domain is found at the amino terminus of a variety of proteins. In the yeast protein SYG1, the N-terminus directly binds to the G- protein beta subunit and inhibits transduction of the mating pheromone signal. This finding suggests that all the members of this family are involved in G-protei…	38.9349	8.73211	0.224274	Down
OS02G0595900	Protein of unknown function (DUF4448). This is a family of predicted membrane glycoproteins from fungi. However there appears, visually, to be some similarity with the family of GPI-anchored fungal proteins, pfam10342.	913.316	206.408	0.225998	Down
OS04G0650700	Asparaginase.	4479.15	1019.25	0.227554	Down
OS05G0561400	Calcium homeostasis modulator. This family of proteins control cytosolic calcium concentration. They are transmembrane proteins which may be pore-forming ion channels.	425.213	96.9575	0.228021	Down
OS11G0112050	Myelin gene regulatory factor C-terminal domain 2. This domain is found further downstream of Peptidase_S74, pfam13884, and MRF_C1, pfam13887. The function is not known.	32.3036	7.37823	0.228403	Down
OS05G0493800	Similar to nodulin-like protein	466.165	108.315	0.232353	Down
OS06G0641550	Non-protein coding transcript	38.0759	8.85029	0.232438	Down
OS09G0388400	haloacid dehalogenase-like hydrolase. This family contains haloacid dehalogenase-like hydrolase enzymes.	344.407	80.061	0.23246	Down
OS04G0567200	Aluminium activated malate transporter.	613.519	145.656	0.23741	Down
OS03G0344650	Tubby C 2. The structure of this family has been solved. It comprises a 12-stranded beta barrel with a central C-terminal alpha helix. This helix is thought to be a transmembrane helix. It is structurally similar to the C-terminal domain of the Tubby protein. In plants it plays a role in defense against pathogens.	51.3169	12.1848	0.237443	Down
OS01G0337700	Uncharacterized protein conserved in bacteria (DUF2239). This domain, found in various hypothetical bacterial proteins, has no known function.	210.582	50.0395	0.237624	Down
OS06G0202600	FGGY family of carbohydrate kinases, C-terminal domain. This domain adopts a ribonuclease H-like fold and is structurally related to the N-terminal domain.	52.4787	12.4803	0.237817	Down
OS01G0382450	Methane oxygenase PmoA. This family is a putative methane oxygenase	35.3968	8.4187	0.237838	Down
OS12G0617400	Retinal pigment epithelial membrane protein. This family represents a retinal pigment epithelial membrane receptor which is abundantly expressed in retinal pigment epithelium, and binds plasma retinal binding protein. The family also includes the sequence related neoxanthin cleavage enzyme in plants and lignostilbene-alpha,beta-dioxygenase in bacteria.	42.402	10.086	0.237865	Down
OS07G0611500	C1-like domain containing protein	664.603	158.159	0.237976	Down
OS05G0181200	Cytochrome P450. Cytochrome P450s are haem-thiolate proteins involved in the oxidative degradation of various compounds. They are particularly well known for their role in the degradation of environmental toxins and mutagens. They can be divided into 4 classes, according to the method by which electrons from NAD(P)H are delivered to the catalytic site. Sequence conservation is relatively low with…	50.7515	12.2439	0.241253	Down
OS08G0240200	Conserved hypothetical protein	1081.98	261.603	0.241783	Down
OS08G0130000	OsSTA203, Putative DNA binding domain containing protein	595.565	145.974	0.245102	Down
OS01G0307500	Cation transport protein. This family consists of various cation transport proteins (Trk) and V-type sodium ATP synthase subunit J or translocating ATPase J EC:3.6.1.34. These proteins are involved in active sodium up-take utilizing ATP in the process. TrkH a member of the family from Escherichia coli is a hydrophobic membrane protein and determines the specificity and kinetics of cation transpor…	88.8365	21.7801	0.245171	Down
OS03G0160000	Epstein-Barr virus nuclear antigen 3 (EBNA-3). This family contains EBNA-3A, -3B, and -3C which are latent infection nuclear proteins important for Epstein-Barr virus (EBV)-induced B-cell immortalisation and the immune response to EBV infection.	96.3981	23.8611	0.247526	Down
OS03G0165266	SNF2 family N-terminal domain. This domain is found in proteins involved in a variety of processes including transcription regulation (e.g., SNF2, STH1, brahma, MOT1), DNA repair (e.g., ERCC6, RAD16, RAD5), DNA recombination (e.g., RAD54), and chromatin unwinding (e.g., ISWI) as well as a variety of other proteins with little functional information (e.g., lodestar, ETL1).	59.7374	14.8926	0.249301	Down
OS10G0470100	Peptidase_C39 like family.	1953.78	487.123	0.249323	Down
OS07G0679400	CST, telomere maintenance, complex subunit CTC1. CTC1 is one of the three components of the CST complex that assists Shelterin to protect the ends of telomeres from attack by DNA-repair mechanisms. This family largely represents sequences from plants species.	55.5226	13.8933	0.250228	Down
OS04G0370900	Protein tyrosine kinase.	3074.54	770.974	0.250761	Down
OS04G0554500	Hydrophobic seed protein. This domain has a four-helix bundle structure. It contains four disulfide bonds, of which three function to keep the C- and N-terminal parts of the molecule in place.	85.3385	21.4667	0.251548	Down
OS08G0181750	Late nodulin protein. This family consists of several plant specific late nodulin sequences which are homologous to the Pisum sativum (Garden pea) ENOD3 protein. ENOD3 is expressed in the late stages of root nodule formation and contains two pairs of cysteine residues towards the C-terminus which may be involved in metal-binding.	52.9948	13.3435	0.251789	Down
OS05G0247100	Glycosyl hydrolases family 18.	83632.9	21367.9	0.255496	Down
OS08G0552400	Arabidopsis protein of unknown function. This family represents a number of Arabidopsis proteins. Their functions are unknown.	42.9273	11.0083	0.25644	Down
OS09G0564200	Papain family cysteine protease.	2094.86	542.426	0.258932	Down
OS09G0417800	WRKY DNA -binding domain.	1623	421.777	0.259876	Down
OS10G0180800	Protein kinase domain.	1251.51	327.504	0.261687	Down
OS01G0810800	Carbohydrate-binding protein of the ER. Malectin is a membrane-anchored protein of the endoplasmic reticulum that recognizes and binds Glc2-N-glycan. The domain is found on a number of plant receptor kinases.	1247.75	326.682	0.261818	Down
OS08G0171700	Conserved hypothetical protein	945.389	249.211	0.263606	Down
OS06G0644200	Inorganic H+ pyrophosphatase. The H+ pyrophosphatase is an transmembrane proton pump involved in establishing the H+ electrochemical potential difference between the vacuole lumen and the cell cytosol. Vacuolar-type H(+)-translocating inorganic pyrophosphatases have long been considered to be restricted to plants and to a few species of photo-trophic bacteria. However, in recent investigations, t…	67.0856	17.8367	0.26588	Down
OS06G0314501	Conserved hypothetical protein	49.2341	13.2253	0.268621	Down
OS09G0446350	Ring finger domain.	52.2562	14.0706	0.269261	Down
OS08G0433500	No apical meristem (NAM) protein. This is a family of no apical meristem (NAM) proteins these are plant development proteins. Mutations in NAM result in the failure to develop a shoot apical meristem in petunia embryos. NAM is indicated as having a role in determining positions of meristems and primordial. One member of this family NAP (NAC-like, activated by AP3/PI) is encoded by the target gene…	359.922	97.9157	0.272047	Down
OS11G0634350	Brix domain.	1181.21	322.035	0.272631	Down
OS11G0701500	Glycosyl hydrolases family 18.	700.433	192.669	0.275071	Down
OS03G0167000	Probable lipid transfer. The members of this family are probably involved in lipid transfer. The family has several highly conserved cysteines, paired in various ways.	93.6879	26.0781	0.278351	Down
OS09G0409000	Autism susceptibility gene 2 protein. Auts2, or FBRSL2, Fibrosin-1-like protein 2, is a family of eukaryotic proteins associated both with a susceptibility to autism and with influencing the number of corpora lutea produced by breeding sows.	386.596	107.711	0.278615	Down
OS08G0404900	C1-like domain. This short domain is rich in cysteines and histidines. The pattern of conservation is similar to that found in pfam00130.	41.4008	11.558	0.279174	Down
OS01G0392600	Domain of unknown function (DUF834). This short presumed domain is found in a large number of hypothetical plant proteins. The domain is quite rich in conserved glycine residues. It occurs in some putative transposons but currently has no known function.	5654.75	1601.95	0.283294	Down
OS02G0280000	NSP11. This region of coronavirus polyproteins encodes the NSP11 protein.	56.502	16.0512	0.284083	Down
OS03G0619875	Domain of unknown function (DUF4466).	1523.02	434.242	0.285119	Down
OS04G0588700	OsABCC7, ABC transporter superfamily ABCC subgroup member 7	911.488	260.704	0.286021	Down
OS06G0228500	OsATL12, Amino acid transporter	67.3173	19.3088	0.286832	Down
OS03G0233000	Protein of unknown function DUF607	1255.65	360.387	0.287013	Down
OS09G0389201	Parvovirus coat protein VP2. This protein, together with VP1 forms a capsomer. Both of these proteins are formed from the same transcript using alternative splicing. As a result, VP1 and VP2 differ only in the N-terminal region of VP1. VP2 is involved in packaging the viral DNA.	40.2481	11.558	0.287169	Down
OS07G0115500	.	43.0386	12.3621	0.287234	Down
OS06G0641400	Hypothetical protein	333.604	95.8991	0.287464	Down
OS02G0702300	Protein of unknown function (DUF2868). Some members in this family of proteins with unknown function are annotated as putative membrane proteins. However, this cannot be confirmed.	65.6795	19.1136	0.291012	Down
OS01G0810500	Hypothetical conserved gene	358.093	104.372	0.291465	Down
OS01G0898500	Patatin-like phospholipase. This family consists of various patatin glycoproteins from plants. The patatin protein accounts for up to 40% of the total soluble protein in potato tubers. Patatin is a storage protein but it also has the enzymatic activity of lipid acyl hydrolase, catalyzing the cleavage of fatty acids from membrane lipids. Members of this family have been found also in vertebrates.	241.665	70.7021	0.292562	Down
OS03G0858700	Protein of unknown function (DUF1499). This family consists of several hypothetical bacterial and plant proteins of around 125 residues in length. The function of this family is unknown.	1845.98	540.751	0.292935	Down
OS12G0259800	Multicopper oxidase. This entry contains many divergent copper oxidase-like domains that are not recognized by the pfam00394 model.	404.144	118.619	0.293508	Down
OS04G0400800	Heavy metal transport/detoxification protein domain containing protein	334.918	98.8612	0.295181	Down
OS06G0112300	B3 DNA binding domain. This is a family of plant transcription factors with various roles in development, the aligned region corresponds the B3 DNA binding domain as described in this domain is found in VP1/AB13 transcription factors. Some proteins also have a second AP2 DNA binding domain pfam00847 such as RAV1. DNA binding activity was demonstrated by.	98.2767	29.2175	0.297298	Down
OS04G0522800	Oxygen evolving enhancer protein 3 (PsbQ). This family consists of the plant specific oxygen evolving enhancer protein 3 (PsbQ). Photosystem II (PSII)1 is a pigment-protein complex, which consists of at least 25 different protein subunits, at present denoted PsbA-Z according to the genes that encode them. PsbQ plays an important role in the lumenal oxygen-evolving activity of PSII from higher pla…	56.8759	17.0917	0.300509	Down
OS01G0786800	Sulfite exporter TauE/SafE. This is a family of integral membrane proteins where the alignment appears to contain two duplicated modules of three transmembrane helices. The proteins are involved in the transport of anions across the cytoplasmic membrane during taurine metabolizm as an exporter of sulfoacetate. This family used to be known as DUF81.	112.176	33.87	0.301937	Down
OS05G0231100	Protein kinase domain.	738.997	223.382	0.302277	Down
OS04G0397800	Protein of unknown function (DUF2838). This bacterial family of proteins has no known function.	372.147	112.541	0.302411	Down
OS11G0269700	Domain of unknown function (DUF1816). Crocosphaera watsonii WH 8501 CpcD phycobilisome linker-like is associated with the pfam01383 domain suggesting this presumed domain could have a role in phycobilisomes.	461.567	139.773	0.302822	Down
OS04G0154800	Domain of unknown function (DUF4220). This family is found in plants and is often associated with DUF294, pfam04578.	92.4952	28.2361	0.305271	Down
OS10G0477600	No apical meristem (NAM) protein. This is a family of no apical meristem (NAM) proteins these are plant development proteins. Mutations in NAM result in the failure to develop a shoot apical meristem in petunia embryos. NAM is indicated as having a role in determining positions of meristems and primordial. One member of this family NAP (NAC-like, activated by AP3/PI) is encoded by the target gene…	419.091	128.451	0.3065	Down
OS06G0538400	.	155.971	47.8403	0.306725	Down
OS06G0641500	Similar to Cytochrome P450 CYP71Y10	463.585	142.226	0.306797	Down
OS06G0587900	Leucine rich repeat.	63.1024	19.427	0.307864	Down
OS09G0356000	Carbohydrate-binding protein of the ER. Malectin is a membrane-anchored protein of the endoplasmic reticulum that recognizes and binds Glc2-N-glycan. The domain is found on a number of plant receptor kinases.	244.657	75.4317	0.308317	Down
OS02G0673100	Aluminium activated malate transporter.	784.433	241.999	0.308502	Down
OS10G0208500	zinc-binding in reverse transcriptase. This domain would appear to be a zinc-binding region of a putative reverse transcriptase.	12539.3	3881.96	0.309583	Down
OS10G0554100	Oxysterol-binding protein.	52.1048	16.2285	0.311459	Down
OS08G0189300	Cupin. This family represents the conserved barrel domain of the 'cupin' superfamily ('cupa' is the Latin term for a small barrel). This family contains 11S and 7S plant seed storage proteins, and germins. Plant seed storage proteins provide the major nitrogen source for the developing plant.	7063.79	2201.54	0.311666	Down
OS03G0370400	Protein of unknown function (DUF679). This family contains several uncharacterized plant proteins.	1820.4	569.799	0.313008	Down
OS02G0583900	Tymovirus 45/70Kd protein. Tymoviruses are single stranded RNA viruses. This family includes a protein of unknown function that has been named based on its molecular weight. Tymoviruses such as the ononis yellow mosaic tymovirus encode only three proteins. Of these two are overlapping this protein overlaps a larger ORF that is thought to be the polymerase.	139.353	43.6426	0.31318	Down
OS12G0604000	Bacterial ABC transporter protein EcsB. This family consists of several bacterial ABC transporter proteins which are homologous to the EcsB protein of Bacillus subtilis. EcsB is thought to encode a hydrophobic protein with six membrane-spanning helices in a pattern found in other hydrophobic components of ABC transporters.	79.6774	25.0197	0.314013	Down
OS01G0200700	PRONE (Plant-specific Rop nucleotide exchanger). This is a functional guanine exchange factor (GEF) of plant Rho GTPase.	330.462	104.348	0.315765	Down
OS01G0237000	Domain of unknown function (DUF588). This family of plant proteins contains a domain that may have a catalytic activity. It has a conserved arginine and aspartate that could form an active site. These proteins are predicted to contain 3 or 4 transmembrane helices.	477.595	151.059	0.31629	Down
OS12G0459300	Domain of unknown function DUF223.	2848.62	902.048	0.316661	Down
OS12G0431100	ATPase, AAA-type, core domain containing protein	1947.7	617.537	0.31706	Down
OS11G0586825	GDSL/SGNH-like Acyl-Esterase family found in Pmr5 and Cas1p. The PC-Esterase family is comprised of Cas1p, the Homo sapiens C7orf58, Arabidopsis thaliana PMR5 and a group of plant freezing resistance/coldacclimatization proteins typified by Arabidopsis thaliana ESKIMO1. animal FAM55D proteins, and animal FAM113 proteins. The PC-Esterase family has features that are both similar and different from…	101.775	32.4159	0.318506	Down
OS06G0335900	Xyloglucan endo-transglycosylase (XET) C-terminus. This family represents the C-terminus (approximately 60 residues) of plant xyloglucan endo-transglycosylase (XET). Xyloglucan is the predominant hemicellulose in the cell walls of most dicotyledons. With cellulose, it forms a network that strengthens the cell wall. XET catalyses the splitting of xyloglucan chains and the linking of the newly gene…	334.713	106.766	0.318977	Down
OS11G0426400	Plastocyanin-like domain. This family represents a domain found in flowering plants related to the copper binding protein plastocyanin. Some members of this family may not bind copper due to the lack of key residues.	331.735	105.885	0.319185	Down
OS08G0415400	FAM70 protein. This family of proteins is found in eukaryotes. Proteins in this family are typically between 241 and 349 amino acids in length. The function of this family is unknown.	48.0413	15.4424	0.321439	Down
OS10G0348900	Protein of unknown function (DUF2721). This family is conserved in bacteria. The function is not known.	129.953	41.893	0.322371	Down
OS10G0360600	Calmodulin binding protein-like. The members of this family are putative or actual calmodulin binding proteins expressed by various plant species. Some members are known to be involved in the induction of plant defence responses. However, their precise function in this regards is as yet unknown.	111.397	35.9689	0.322889	Down
OS03G0729600	Mannosyl oligosaccharide glucosidase. This is a family of eukaryotic enzymes belonging to glycosyl hydrolase family 63. They catalyse the specific cleavage of the non-reducing terminal glucose residue from Glc(3)Man(9)GlcNAc(2). Mannosyl oligosaccharide glucosidase EC:3.2.1.106 is the first enzyme in the N-linked oligosaccharide processing pathway.	265.082	85.6717	0.32319	Down
OS01G0102900	Light regulated protein Lir1. This family consists of several plant specific light regulated Lir1 proteins. Lir1 mRNA accumulates in the light, reaching maximum and minimum steady-state levels at the end of the light and dark period, respectively. Plants germinated in the dark have very low levels of lir1 mRNA, whereas plants germinated in continuous light express lir1 at an intermediate but cons…	567.699	183.534	0.323294	Down
OS02G0810900	No apical meristem (NAM) protein. This is a family of no apical meristem (NAM) proteins these are plant development proteins. Mutations in NAM result in the failure to develop a shoot apical meristem in petunia embryos. NAM is indicated as having a role in determining positions of meristems and primordial. One member of this family NAP (NAC-like, activated by AP3/PI) is encoded by the target gene…	1770.44	572.82	0.323546	Down
OS04G0438300	Uncharacterized BCR, YhbC family COG0779.	207.338	67.3264	0.324719	Down
OS12G0549700	Methane oxygenase PmoA. This family is a putative methane oxygenase	58.3313	19.0133	0.325954	Down
OS07G0648000	Histidine kinase-, DNA gyrase B-, and HSP90-like ATPase. This family represents the structurally related ATPase domains of histidine kinase, DNA gyrase B and HSP90.	214.744	70.0521	0.326212	Down
OS08G0185900	Conserved hypothetical protein	287.673	93.8952	0.326395	Down
OS03G0426350	Conserved hypothetical protein	552.128	180.908	0.327656	Down
OS08G0202300	Di-glucose binding within endoplasmic reticulum. Malectin is a membrane-anchored protein of the endoplasmic reticulum that recognizes and binds Glc2-N-glycan. It carries a signal peptide from residues 1-26, a C-terminal transmembrane helix from residues 255-274, and a highly conserved central part of approximately 190 residues followed by an acidic, glutamate-rich region. Carbohydrate-binding is …	712.259	233.568	0.327925	Down
OS01G0650200	OsGELP21, GDSL esterase/lipase protein 21	1984.96	654.369	0.329663	Down
OS02G0519700	Conserved hypothetical protein	3073.18	1013.16	0.329676	Down
OS07G0116800	Hypothetical conserved gene	306.798	101.178	0.329789	Down
OS04G0438200	.	1329.74	442.003	0.332398	Down
OS12G0583700	C2H2-type zinc finger.	196.915	65.9725	0.335031	Down
OS01G0641800	ATPase family associated with various cellular activities (AAA). AAA family proteins often perform chaperone-like functions that assist in the assembly, operation, or disassembly of protein complexes.	160.511	53.7877	0.335103	Down
OS02G0198700	Subtilase family. Subtilases are a family of serine proteases. They appear to have independently and convergently evolved an Asp/Ser/His catalytic triad, like that found in the trypsin serine proteases (see pfam00089). Structure is an alpha/beta fold containing a 7-stranded parallel beta sheet, order 2314567.	859.661	288.165	0.335208	Down
OS06G0329300	F420-0:Gamma-glutamyl ligase. F420-0:Gamma-glutamyl ligase (EC:6.3.2.-) is an enzyme involved in F420 biosynthesis pathway. It catalyses the GTP-dependent successive addition of multiple gamma-linked L-glutamates to the L-lactyl phosphodiester of 7,8-didemethyl-8-hydroxy-5-deazariboflavin (F420-0). This reaction produces polyglutamated F420 derivatives. GTP + F420-0 + n L-glutamate -> GDP + phosp…	115.723	38.7948	0.335238	Down
OS01G0805400	UDP-glucoronosyl and UDP-glucosyl transferase.	69.7028	23.4295	0.336134	Down
OS12G0130200	Protein kinase domain.	121.696	41.0119	0.337002	Down
OS06G0159600	OsPUB64, U-box protein 64	3450.92	1163.55	0.337169	Down
OS04G0550866	Hypothetical protein	120.544	40.6573	0.337283	Down
OS09G0498500	FAD dependent oxidoreductase. This family includes various FAD dependent oxidoreductases: Glycerol-3-phosphate dehydrogenase EC:1.1.99.5, Sarcosine oxidase beta subunit EC:1.5.3.1, D-alanine oxidase EC:1.4.99.1, D-aspartate oxidase EC:1.4.3.1.	101.014	34.2014	0.338579	Down
OS06G0335950	Domain of unknown function (DUF4605). This protein family is a domain of unknown function, which is found in eukaryotes. Proteins in this family are typically between 82 and 137 amino acids in length.	1313.32	445.294	0.33906	Down
OS04G0521100	OsPIP2;3, Plasma membrane intrinsic protein 2-3	1153.84	391.519	0.339319	Down
OS03G0643900	Rhabdovirus matrix protein M2. M protein is involved in condensing and targeting the ribonucleoprotein (RNP) coil to the plasma membrane. M interacts specifically with the transmembrane spike protein (G) is important for the incorporation of G protein into budding virions.	621.923	211.184	0.339566	Down
OS10G0199500	EamA-like transporter family. This family includes many hypothetical membrane proteins of unknown function. Many of the proteins contain two copies of the aligned region. The family used to be known as DUF6.	457.068	155.606	0.340443	Down
OS01G0247600	Lipase maturation factor. This family of transmembrane proteins includes the lipase maturation factor, LMF1. Lipoprotein lipase and hepatic lipase require LMF1 to fold into their active states. The precise role of LMF1 in lipase folding has yet to be determined.	90.2828	30.7666	0.34078	Down
OS02G0769700	Protein kinase domain.	151.837	51.8249	0.34132	Down
OS03G0860100	AP2 domain. This 60 amino acid residue domain can bind to DNA and is found in transcription factor proteins.	87.4706	29.8854	0.341663	Down
OS03G0793000	AN1-like Zinc finger. Zinc finger at the C-terminus of An1, a ubiquitin-like protein in Xenopus laevis. The following pattern describes the zinc finger. C-X2-C-X(9-12)-C-X(1-2)-C-X4-C-X2-H-X5-H-X-C Where X can be any amino acid, and numbers in brackets indicate the number of residues.	153.527	52.8833	0.344455	Down
OS12G0171500	Poxvirus B22R protein C-terminal. This is the highly conserved C-terminal region of poxvirus proteins from eg, Fowlpox virus, Myxoma virus, Lumpy skin disease, Variola virus and other members of the Poxviridae family of double-stranded, no-RNA stage poxviruses.	150.261	51.9843	0.34596	Down
OS07G0571000	Protein of unknown function (DUF2561). This family of proteins with unknown function appears to be restricted to Mycobacterium spp.	221.354	76.6674	0.346357	Down
OS11G0623800	NB-ARC domain.	105.696	36.7318	0.347523	Down
OS08G0205100	NB-ARC domain.	67.2771	23.4295	0.348253	Down
OS02G0731500	AWPM-19-like family. Members of this family are 19 kDa membrane proteins. The levels of the plant protein AWPM-19 increase dramatically when there is an increase level of abscisic acid. The increase presence of this protein leads to greater tolerance of freezing.	269.652	94.1727	0.349238	Down
OS07G0669650	K+ potassium transporter. This is a family of K+ potassium transporters that are conserved across phyla, having both bacterial (KUP), yeast (HAK), and plant (AtKT) sequences as members.	284.553	99.9375	0.351209	Down
OS09G0344900	Ring finger domain.	70.3703	24.7243	0.351345	Down
OS06G0329900	SAM dependent carboxyl methyltransferase. This family of plant methyltransferases contains enzymes that act on a variety of substrates including salicylic acid, jasmonic acid and 7-Methylxanthine. Caffeine is synthesized through sequential three-step methylation of xanthine derivatives at positions 7-N, 3-N, and 1-N. The protein 7-methylxanthine methyltransferase (designated as CaMXMT) catalyses …	201.253	71.0746	0.35316	Down
OS01G0260100	Kinesin motor domain.	584.052	206.721	0.353944	Down
OS06G0554600	Conserved hypothetical protein	1198.05	425.201	0.354911	Down
OS06G0481200	Glycosyl hydrolases family 28. Glycosyl hydrolase family 28 includes polygalacturonase EC:3.2.1.15 as well as rhamnogalacturonase A(RGase A), EC:3.2.1.-. These enzymes is important in cell wall metabolizm.	68.3896	24.2927	0.35521	Down
OS11G0134700	Caspase domain.	290.828	103.385	0.355484	Down
OS07G0158500	OsHAP2J, HAP2 SUBUNIT OF CCAAT-BOX BINDING COMPLEX	395.275	140.872	0.35639	Down
OS05G0359700	Metaviral_G glycoprotein. This is a viral attachment glycoprotein from region G of metaviruses. It is high in serine and threonine suggesting it is highly glycosylated.	101.472	36.1641	0.356395	Down
OS01G0309800	Hydrogenase expression	337.022	120.269	0.356857	Down
OS06G0329350	Fruit fly transformer protein. This family consists of transformer proteins from several Drosophila species and also from Ceratitis capitata (Mediterranean fruit fly). The transformer locus (tra) produces an RNA processing protein that alternatively splices the doublesex pre-mRNA in the sex determination hierarchy of Drosophila melanogaster.	210.351	75.1541	0.357281	Down
OS03G0111200	Remorin, C-terminal region. Remorins are plant-specific plasma membrane-associated proteins. In tobacco remorin co-purifies with lipid rafts. Most remorins have a variable, proline-rich C-half and a more conserved N-half that is predicted to form coiled coils. Consistent with this, circular dichroism studies have demonstrated that much of the protein is alpha-helical. Remorins exist in plasma mem…	313.386	112.258	0.358212	Down
OS12G0283100	Poly(A) polymerase central domain. The central domain of Poly(A) polymerase shares structural similarity with the allosteric activity domain of ribonucleotide reductase R1, which comprises a four-helix bundle and a three-stranded mixed beta- sheet. Even though the two enzymes bind ATP, the ATP-recognition motifs are different.	162.804	58.34	0.358346	Down
OS05G0102400	Exonuclease. This family includes a variety of exonuclease proteins, such as ribonuclease T and the epsilon subunit of DNA polymerase III.;	214.201	77.1939	0.360381	Down
OS03G0231600	Aminotransferase class IV. The D-amino acid transferases (D-AAT) are required by bacteria to catalyse the synthesis of D-glutamic acid and D-alanine, which are essential constituents of bacterial cell wall and are the building block for other D-amino acids. Despite the difference in the structure of the substrates, D-AATs and L-ATTs have strong similarity.	69.6007	25.0968	0.360582	Down
OS04G0688300	Peroxidase.	5249.51	1893.98	0.360792	Down
OS08G0462900	Family of unknown function (DUF716). This family is equally distributed in both metazoa and plants. Annotation associated with a member from Nicotiana tabacum suggest that it may be involved in response to viral attack in plants. However, no clear function has been assigned to this family.	1991.17	719.051	0.36112	Down
OS06G0584400	Putative S-adenosyl-L-methionine-dependent methyltransferase. This family is a putative S-adenosyl-L-methionine (SAM)-dependent methyltransferase.	189.931	68.7394	0.361917	Down
OS02G0511400	short chain dehydrogenase. This family contains a wide variety of dehydrogenases.	340.053	123.308	0.362613	Down
OS08G0266400	Leucine rich repeat.	317.493	115.185	0.362795	Down
OS03G0363100	Fusaric acid resistance protein family. This family includes a conserved region found in two proteins associated with fusaric acid resistance, from Burkholderia cepacia and Klebsiella oxytoca. These proteins are likely to be membrane transporter proteins.	158.58	57.5538	0.362933	Down
OS01G0369600	Uncharacterized conserved protein. This entry represents an N-terminal region of approximately 150 residues of a family of proteins of unknown function. It contains a highly conserved FPL motif.	276.729	100.469	0.363061	Down
OS10G0323500	Glycosyl hydrolase family 1.	2584.31	938.445	0.363132	Down
OS03G0711650	Treslin N-terminus. This family represents the N-terminus of treslin, a checkpoint regulator which plays a role in DNA replication preinitiation complex formation.	66.3562	24.1745	0.364314	Down
OS12G0567500	Carbohydrate-binding protein of the ER. Malectin is a membrane-anchored protein of the endoplasmic reticulum that recognizes and binds Glc2-N-glycan. The domain is found on a number of plant receptor kinases.	237.175	86.4399	0.364456	Down
OS04G0468600	Hypothetical conserved gene	5754.28	2113.73	0.367332	Down
OS08G0536350	Protein of unknown function (DUF3514). This family of proteins is functionally uncharacterized. This protein is found in bacteria. Proteins in this family are typically between 368 to 823 amino acids in length.	186.548	68.6212	0.367848	Down
OS04G0538400	VIT family. This family includes the vacuolar Fe2+/Mn2+ uptake transporter, Ccc1 and the vacuolar iron transporter VIT1.	728.914	269.252	0.369387	Down
OS03G0183200	Plant protein of unknown function (DUF936). This family consists of several hypothetical proteins from Arabidopsis thaliana and Oryza sativa. The function of this family is unknown.	1355.21	501.036	0.36971	Down
OS02G0776400	CCAAT-binding transcription factor (CBF-B/NF-YA) subunit B.	190.113	70.4657	0.370651	Down
OS05G0428100	Glycosyl hydrolases family 35.	187.66	69.6025	0.370896	Down
OS05G0360400	Ring finger domain.	809.172	300.149	0.370934	Down
OS06G0349800	Cotton fibre expressed protein. This family consists of several plant proteins of unknown function. Three of the sequences (from Gossypium hirsutum) in this family are described as cotton fibre expressed proteins. The remaining sequences, found in Arabidopsis thaliana, are uncharacterized.	255.895	95.0306	0.371366	Down
OS10G0130500	Ulp1 protease family, C-terminal catalytic domain. This domain contains the catalytic triad Cys-His-Asn.	684.701	254.662	0.371932	Down
OS09G0364400	Cotton fibre expressed protein. This family consists of several plant proteins of unknown function. Three of the sequences (from Gossypium hirsutum) in this family are described as cotton fibre expressed proteins. The remaining sequences, found in Arabidopsis thaliana, are uncharacterized.	60.0092	22.3711	0.372794	Down
OS03G0416500	Glucosamine-6-phosphate isomerases/6-phosphogluconolactonase.	433.488	161.712	0.373049	Down
OS06G0599200	Cytochrome P450	760.689	284.429	0.37391	Down
OS10G0506900	Pollen allergen. This family contains allergens lol PI, PII and PIII from Lolium perenne.	1713.58	641.051	0.3741	Down
OS01G0571166	LEM3 (ligand-effect modulator 3) family / CDC50 family. Members of this family have been predicted to contain transmembrane helices. The family member LEM3 is a ligand-effect modulator, mutation of which increases glucocorticoid receptor activity in response to dexamethasone and also confers increased activity on other intracellular receptors including the progesterone, oestrogen and mineralocort…	308.365	115.639	0.375009	Down
OS10G0377000	Foie gras liver health family 1. Mutating the gene foie gras in zebrafish has been shown to affect development; the mutants develop large, lipid-filled hepatocytes in the liver, resembling those in individuals with fatty liver disease. Foie-gras protein is long and has several well-defined domains though none of them has a known function. We have annotated this one as the first. The C-terminus of…	114.339	42.9926	0.37601	Down
OS02G0204500	Agenet domain. This domain is related to the TUDOR domain pfam00567. The function of the agenet domain is unknown. This family currently only matches one of the two Agenet domains in the FMR proteins.	1039.22	390.887	0.376134	Down
OS07G0192550	Domain associated at C-terminal with AAA. This domain is found in association with the AAA family, pfam00004.	166.159	62.5018	0.376156	Down
OS01G0706600	CLASP N terminal. This region is found at the N terminal of CLIP-associated proteins (CLASPs). CLASPs are widely conserved microtubule plus-end-tracking proteins that regulate the stability of dynamic microtubules. In yeast, Drosophila, and Xenopus, a single CLASP orthologue is present. In mammals, a second paralogue (CLASP2) exists which has some functional overlap with CLASP1.	106.635	40.2078	0.377059	Down
OS08G0230600	Protein of unknown function (DUF2899). This is a bacterial family of uncharacterized proteins.	407.42	154.057	0.378127	Down
OS09G0433800	Protein of unknown function (DUF581). Family of uncharacterized proteins.	323.141	122.344	0.37861	Down
OS01G0921100	Nucleotide-diphospho-sugar transferase. Proteins in this family have been been predicted to be nucleotide-diphospho-sugar transferases.	236.801	89.9697	0.379937	Down
OS06G0683300	Glycosyl hydrolase family 1.	2023.61	770.103	0.38056	Down
OS07G0104500	Peroxidase.	9587.84	3649.4	0.380628	Down
OS02G0566400	Protein of unknown function (DUF3537). This family of transmembrane proteins are functionally uncharacterized. This protein is found in eukaryotes. Proteins in this family are typically between 427 to 453 amino acids in length.	67.8425	25.8829	0.381514	Down
OS06G0561000	Family of unknown function (DUF706). Family of uncharacterized eukaryotic function. Some members have a described putative function, but a common theme is not evident.	2026.74	774.211	0.381999	Down
OS02G0136150	Tricarboxylate carrier.	228.038	87.3622	0.383104	Down
OS04G0679400	Aluminium induced protein. This domain family is found in eukaryotes, and is approximately 120 amino acids in length. There are two conserved sequence motifs: YGL and LRDR. This family is related to GATase enzyme domains.	1445.32	554.002	0.383307	Down
OS01G0975300	Myb-like DNA-binding domain. This family contains the DNA binding domains from Myb proteins, as well as the SANT domain family.	50063.9	19266.7	0.384843	Down
OS04G0616000	B-cell receptor-associated protein 31-like. Bap31 is a polytopic integral protein of the endoplasmic reticulum membrane and a substrate of caspase-8. Bap31 is cleaved within its cytosolic domain, generating pro-apoptotic p20 Bap31.	81.306	31.3163	0.385166	Down
OS02G0629200	Major intrinsic protein. MIP (Major Intrinsic Protein) family proteins exhibit essentially two distinct types of channel properties: (1) specific water transport by the aquaporins, and (2) small neutral solutes transport, such as glycerol by the glycerol facilitators.	527.126	203.777	0.386581	Down
OS09G0403000	Domain of unknown function (DUF4228). This domain is found in plants. The function is not known.	130.753	50.6842	0.387632	Down
OS06G0692600	Protein kinase	190.71	73.9776	0.387906	Down
OS05G0441500	PRA1 family protein. This family includes the PRA1 (Prenylated rab acceptor) protein which is a Rab guanine dissociation inhibitor (GDI) displacement factor. This family also includes the glutamate transporter EAAC1 interacting protein GTRAP3-18.	796.463	309.981	0.389197	Down
OS10G0369600	GRAS domain family. Proteins in the GRAS (GAI, RGA, SCR) family are known as major players in gibberellin (GA) signaling, which regulates various aspects of plant growth and development. Mutation of the SCARECROW (SCR) gene results in a radial pattern defect, loss of a ground tissue layer, in the root. The PAT1 protein is involved in phytochrome A signal transduction. A sequence, structure and ev…	350.517	136.592	0.389689	Down
OS02G0667500	Major Facilitator Superfamily.	892.141	348.09	0.390173	Down
OS01G0571133	AAA domain. This family includes a wide variety of AAA domains including some that have lost essential nucleotide binding residues in the P-loop.	125.284	48.922	0.390489	Down
OS03G0201901	Glycoside hydrolase	870.239	340.121	0.390836	Down
OS05G0375400	Glycosyl hydrolases family 17.	58215.7	22833.6	0.392225	Down
OS04G0608600	Thioredoxin-like. Thioredoxins are small enzymes that participate in redox reactions, via the reversible oxidation of an active centre disulfide bond.	387.943	152.271	0.392508	Down
OS07G0575900	Plant protein of unknown function (DUF946). This family consists of several hypothetical proteins from Arabidopsis thaliana and Oryza sativa. The function of this family is unknown.	419.527	164.674	0.392524	Down
OS03G0826900	Family of unknown function (DUF566). Family of related proteins that is plant specific.	1328.29	522.331	0.393235	Down
OS06G0667300	SH2 domain.	75.0302	29.5129	0.393348	Down
OS08G0233400	Ankyrin repeats (3 copies).	278.344	109.669	0.394004	Down
OS02G0282301	Type III secretion protein (HpaP). This entry represents proteins encoded by genes which are always found in type III secretion operons, although their function in the processes of secretion and virulence is unclear. Hpa stands for Hrp-associated gene, where Hrp stands for hypersensitivity response and virulence. see also PMID:18584024	113.124	44.624	0.394468	Down
OS05G0499300	Peroxidase.	1730.2	682.936	0.394715	Down
OS01G0627933	Cytochrome P450. Cytochrome P450s are haem-thiolate proteins involved in the oxidative degradation of various compounds. They are particularly well known for their role in the degradation of environmental toxins and mutagens. They can be divided into 4 classes, according to the method by which electrons from NAD(P)H are delivered to the catalytic site. Sequence conservation is relatively low with…	156.092	61.6387	0.394887	Down
OS03G0769800	Homeobox domain.	1130.96	446.625	0.394909	Down
OS12G0611300	.	118.483	46.8178	0.395144	Down
OS09G0484900	Sodium:sulfate symporter transmembrane region. There are also some members in this family that do not match the Prosite motif, and belong to the subfamily SODIT1.	97.7422	38.6355	0.395279	Down
OS02G0514326	Glycerophosphoryl diester phosphodiesterase family. Escherichia coli has two sequence related isozymes of glycerophosphoryl diester phosphodiesterase (GDPD) - periplasmic and cytosolic. This family also includes agrocinopine synthase, the similarity to GDPD has been noted. This family appears to have weak but not significant matches to mammalian phospholipase C pfam00388, which suggests that this…	280.053	110.751	0.395462	Down
OS05G0269200	Voltage-dependent anion channel. This family of transporters has ten alpha helical transmembrane segments. The structure of a bacterial homologue of SLAC1 shows it to have a trimeric arrangement. The pore is composed of five helices with a conserved Phe residue involved in gating. One homologue, Mae1 from the yeast Schizosaccharomyces pombe, functions as a malate uptake transporter; another, Ssu1…	80.2245	31.73	0.395515	Down
OS04G0330900	Xylanase inhibitor N-terminal. The N- and C-termini of the members of this family are jointly necessary for creating the catalytic pocket necessary for cleaving xylanase. Phytopathogens produce xylanase that destroys plant cells, so its destruction through proteolysis is vital for plant-survival.	98.7928	39.1262	0.396043	Down
OS01G0227100	NYC1, Non-Yellow Coloring 1, Chlorophyll b reductase	1706.86	676.67	0.396442	Down
OS04G0132900	Bacterial protein of unknown function (DUF898). This family consists of several bacterial proteins of unknown function. Some of the family members are described as putative membrane proteins.	308.788	122.941	0.39814	Down
OS01G0584100	Similar to hydroxyproline-rich glycoprotein family protein	251.315	100.092	0.398271	Down
OS04G0482300	TAZ zinc finger. The TAZ2 domain of CBP binds to other transcription factors such as the p53 tumor suppressor protein, E1A oncoprotein, MyoD, and GATA-1. The zinc coordinating motif that is necessary for binding to target DNA sequences consists of HCCC.	1611.83	642.052	0.398338	Down
OS02G0256500	THRAP3/BCLAF1 family. This family includes thyroid hormone receptor-associated protein 3 (THRAP3), which is a spliceosome component and a subunit of the TRAP complex which plays a role in pre-mRNA splicing and in mRNA decay. It also includes the transcriptional repressor Bcl-2-associated transcription factor 1 (BCLAF1).	71.7546	28.6677	0.399524	Down
OS09G0471400	Protein tyrosine kinase.	70.0366	27.9818	0.399531	Down
OS10G0482000	Atrophin-1 family. Atrophin-1 is the protein product of the dentatorubral-pallidoluysian atrophy (DRPLA) gene. DRPLA OMIM:125370 is a progressive neurodegenerative disorder. It is caused by the expansion of a CAG repeat in the DRPLA gene on chromosome 12p. This results in an extended polyglutamine region in atrophin-1, that is thought to confer toxicity to the protein, possibly through altering i…	91.1108	36.4184	0.399716	Down
OS11G0678000	Protein tyrosine kinase.	443.169	177.196	0.399838	Down
OS11G0592200	Barwin family.	904.943	362.014	0.40004	Down
OS01G0719100	CHY zinc finger. This family of domains are likely to bind to zinc ions. They contain many conserved cysteine and histidine residues. We have named this domain after the N-terminal motif CXHY. This domain can be found in isolation in some proteins, but is also often associated with pfam00097. One of the proteins in this family is a mitochondrial intermembrane space protein called Hot13. This prot…	927.853	371.465	0.400349	Down
OS02G0102300	Rhodanese-like domain. Rhodanese has an internal duplication. This Pfam represents a single copy of this duplicated domain. The domain is found as a single copy in other proteins, including phosphatases and ubiquitin C-terminal hydrolases.	1754.73	702.802	0.400519	Down
OS02G0498100	Protein of unknown function (DUF1421). This family represents a conserved region approximately 350 residues long within a number of plant proteins of unknown function.	208.45	83.4905	0.40053	Down
OS04G0109400	Protein kinase domain.	492.666	197.345	0.400565	Down
OS03G0190000	VQ motif. This short motif is found in a variety of plant proteins. These proteins vary greatly in length and are mostly composed of low complexity regions. They all conserve a short motif FXhVQChTG, where X is any amino acid and h is a hydrophobic amino acid. The function of this motif is uncertain, however one protein in this family has been found to bind the SigA sigma factor. It would seem pl…	192.481	77.1348	0.400741	Down
OS03G0628800	Similar to H1flk	558.308	224.345	0.40183	Down
OS01G0221000	GH3 auxin-responsive promoter.	273.966	110.437	0.403106	Down
OS06G0352200	Protein of unknown function (DUF679). This family contains several uncharacterized plant proteins.	528.693	213.141	0.403148	Down
OS05G0192700	.	536.072	216.193	0.403291	Down
OS02G0684400	Protein of unknown function (DUF2931). Some members in this family of proteins are annotated as lipoproteins however this cannot be confirmed. Currently, there is no known function.	727.944	294.125	0.404049	Down
OS06G0168901	X8 domain. The X8 domain domain contains at least 6 conserved cysteine residues that presumably form three disulphide bridges. The domain is found in an Olive pollen allergen as well as at the C-terminus of several families of glycosyl hydrolases. This domain may be involved in carbohydrate binding. This domain is characteristic of GPI-anchored domains.	145.864	59.0259	0.404664	Down
OS11G0429900	Protein of unknown function (DUF721). This family contains several actinomycete proteins of unknown function.	122.867	49.8031	0.40534	Down
OS10G0101100	Serine carboxypeptidase.	113.903	46.191	0.405529	Down
OS01G0652375	Lipase (class 3).	68.5192	27.8457	0.406392	Down
OS07G0645300	Protein of unknown function (DUF679). This family contains several uncharacterized plant proteins.	2454.6	1000.18	0.407474	Down
OS08G0189200	Cupin. This family represents the conserved barrel domain of the 'cupin' superfamily ('cupa' is the Latin term for a small barrel). This family contains 11S and 7S plant seed storage proteins, and germins. Plant seed storage proteins provide the major nitrogen source for the developing plant.	17304.8	7058.14	0.407872	Down
OS03G0339900	Protein kinase domain.	10918.5	4464.18	0.408864	Down
OS08G0265000	Kinesin motor domain.	109.395	44.8192	0.409702	Down
OS05G0374000	Cytokinin dehydrogenase 1, FAD and cytokinin binding. Members of this family adopt an alpha+beta sandwich structure with an antiparallel beta-sheet, in a ferredoxin-like fold. They are predominantly found in plant cytokinin dehydrogenase 1, where they are capable of binding both FAD and cytokinin substrates. The substrate displays a 'plug-into-socket' binding mode that seals the catalytic site an…	80.5181	33.0839	0.410887	Down
OS01G0876300	F-box-like. This is an F-box-like family.	285.581	117.42	0.41116	Down
OS07G0540500	Protein kinase domain.	97.3064	40.0305	0.411386	Down
OS04G0106000	Plant invertase/pectin methylesterase inhibitor. This domain inhibits pectin methylesterases (PMEs) and invertases through formation of a non-covalent 1:1 complex. It has been implicated in the regulation of fruit development, carbohydrate metabolizm and cell wall extension. It may also be involved in inhibiting microbial pathogen PMEs. It has been observed that it is often expressed as a large i…	193.362	79.5471	0.411391	Down
OS04G0542800	OPT oligopeptide transporter protein. The OPT family of oligopeptide transporters is distinct from the ABC pfam00005 and PTR pfam00854 transporter families. OPT transporters were first recognized in fungi (Candida albicans and Schizosaccharomyces pombe), but this alignment also includes orthologues from Arabidopsis thaliana. OPT transporters are thought to have 12-14 transmembrane domains and con…	2035.79	837.675	0.411475	Down
OS08G0190100	Cupin. This family represents the conserved barrel domain of the 'cupin' superfamily ('cupa' is the Latin term for a small barrel). This family contains 11S and 7S plant seed storage proteins, and germins. Plant seed storage proteins provide the major nitrogen source for the developing plant.	2223.3	916.781	0.412351	Down
OS10G0550200	Protein of unknown function (DUF3615). This domain family is found in bacteria and eukaryotes, and is typically between 86 and 97 amino acids in length. There is a conserved FAE sequence motif. There is a single completely conserved residue F that may be functionally important.	460.304	189.936	0.412631	Down
OS08G0502700	Aminotransferase class-V. This domain is found in amino transferases, and other enzymes including cysteine desulphurase EC:4.4.1.-.	1355.91	559.96	0.412977	Down
OS04G0275950	Aflatoxin regulatory protein. This domain is found in the aflatoxin regulatory protein (AflR) which is involved in the regulation of the biosynthesis of aflatoxin in the fungal genus Aspergillus. It occurs together with the fungal Zn(2)-Cys(6) binuclear cluster domain (pfam00172).	309.388	127.842	0.413211	Down
OS03G0129100	OsMLO2, powdery-MiLdew-resistance gene O2	444.164	183.552	0.413251	Down
OS01G0102300	Alpha trans-inducing protein (Alpha-TIF). Alpha-TIF, a virion protein (VP16), is involved in transcriptional activation of viral immediate early (IE) promoters (alpha genes). Specificity of tegument protein VP16 of human herpesvirus 2 for IE genes is conferred by the 400 residue N-terminal, the 80 residue C-terminal is responsible for transcriptional activation.	248.519	102.9	0.41405	Down
OS01G0946600	Glycosyl hydrolases family 17.	5530.49	2292.11	0.41445	Down
OS04G0340800	Up-frameshift suppressor 2. Transcripts harbouring premature signals for translation termination are recognized and rapidly degraded by eukaryotic cells through a pathway known as nonsense-mediated mRNA decay. In Saccharomyces cerevisiae, three trans-acting factors (Upf1 to Upf3) are required for nonsense-mediated mRNA decay.	838.205	347.604	0.414701	Down
OS07G0529000	Isocitrate lyase family.	1157.03	479.86	0.414732	Down
OS05G0114700	Myb-like DNA-binding domain. This family contains the DNA binding domains from Myb proteins, as well as the SANT domain family.	66088.9	27468.4	0.415627	Down
OS04G0115200	Protein of unknown function (DUF3778). This domain family is found in eukaryotes, and is typically between 48 and 61 amino acids in length. There is a conserved LRF sequence motif.	1033.83	429.831	0.415765	Down
OS10G0343400	Cellulose synthase. Cellulose, an aggregate of unbranched polymers of beta-1,4-linked glucose residues, is the major component of wood and thus paper, and is synthesized by plants, most algae, some bacteria and fungi, and even some animals. The genes that synthesize cellulose in higher plants differ greatly from the well-characterized genes found in Acetobacter and Agrobacterium sp. More correctl…	220.764	91.8913	0.416241	Down
OS02G0558100	Voltage gated chloride channel. This family of ion channels contains 10 or 12 transmembrane helices. Each protein forms a single pore. It has been shown that some members of this family form homodimers. In terms of primary structure, they are unrelated to known cation channels or other types of anion channels. Three ClC subfamilies are found in animals. ClC-1 is involved in setting and restoring …	92.6993	38.5996	0.416396	Down
OS04G0571300	Phloem protein 2. Phloem protein 2 (PP2) is one of the most abundant and enigmatic proteins in the phloem sap. PP2 is translocated in the assimilate stream where its lectin activity or RNA-binding properties can exert effects over long distances.	1103.32	459.562	0.416525	Down
OS11G0431400	Serine carboxypeptidase.	565.666	235.677	0.416637	Down
OS09G0489500	Seed dormancy control. This family of plant proteins appears to be a highly specific controller seed dormancy.	474.827	198.025	0.417047	Down
OS07G0176600	Protein kinase domain.	113.498	47.3496	0.417184	Down
OS06G0105700	EamA-like transporter family. This family includes many hypothetical membrane proteins of unknown function. Many of the proteins contain two copies of the aligned region. The family used to be known as DUF6.	339.311	141.558	0.417193	Down
OS04G0151700	Ezrin/radixin/moesin family. This family of proteins contain a band 4.1 domain (pfam00373), at their amino terminus. This family represents the rest of these proteins.	382.029	159.644	0.417885	Down
OS09G0357400	NB-ARC domain.	739.837	309.331	0.418106	Down
OS04G0416400	AhpC/TSA family. This family contains proteins related to alkyl hydroperoxide reductase (AhpC) and thiol specific antioxidant (TSA).	236.369	98.8379	0.418151	Down
OS11G0514900	Chitin binding Peritrophin-A domain. This domain is called the Peritrophin-A domain and is found in chitin binding proteins particularly peritrophic matrix proteins of insects and animal chitinases. Copies of the domain are also found in some baculoviruses. Relevant references that describe proteins with this domain include. It is an extracellular domain that contains six conserved cysteines that…	149.313	62.4607	0.418322	Down
OS01G0800500	Calcineurin-like phosphoesterase. This family includes a diverse range of phosphoesterases, including protein phosphoserine phosphatases, nucleotidases, sphingomyelin phosphodiesterases and 2'-3' cAMP phosphodiesterases as well as nucleases such as bacterial SbcD or yeast MRE11. The most conserved regions in this superfamily centre around the metal chelating residues.	319.251	133.612	0.418518	Down
OS06G0225400	AAA domain. This family includes a wide variety of AAA domains including some that have lost essential nucleotide binding residues in the P-loop.	383.645	160.572	0.418542	Down
OS02G0175950	Protein of unknown function, DUF486. This family contains several proteins of uncharacterized function.	156.114	65.3636	0.418693	Down
OS05G0439100	Exopolysaccharide synthesis, ExoD. Among the bacterial genes required for nodule invasion are the exo genes. These genes are involved in the production of an extracellular polysaccharide. Mutations in the exoD result in altered exopolysaccharide production and defects in nodule invasion.	605.398	254.236	0.419948	Down
OS03G0299700	Protein of unknown function (DUF3778). This domain family is found in eukaryotes, and is typically between 48 and 61 amino acids in length. There is a conserved LRF sequence motif.	840.41	353.464	0.420585	Down
OS01G0109000	Late embryogenesis abundant protein. Different types of LEA proteins are expressed at different stages of late embryogenesis in higher plant seed embryos and under conditions of dehydration stress. The function of these proteins is unknown.	213.644	89.9697	0.421119	Down
OS03G0143200	Adenovirus E3B protein.	119.632	50.412	0.421392	Down
OS04G0463100	Hyccin. Members of this family of proteins may have a role in the beta-catenin-Tcf/Lef signaling pathway, as well as in the process of myelination of the central and peripheral nervous system. Defects in Hyccin are the cause of hypomyelination with congenital cataracts. This disorder is characterized by congenital cataracts, progressive neurologic impairment, and diffuse myelin deficiency. Affect…	183.9	77.6667	0.422332	Down
OS03G0104000	KIP1-like protein. This is a family of sequences found exclusively in plants. They are similar to kinase interacting protein 1 (KIP1), which has been found to interact with the kinase domain of PRK1, a receptor-like kinase. This particular region contains two coiled-coils, which are described as motifs involved in protein-protein interactions. It has also been suggested that the protein's coiled-…	150.079	63.4421	0.422725	Down
OS12G0476200	Sugar efflux transporter for intercellular exchange. This family includes proteins such as drosophila saliva, MtN3 involved in root nodule development and a protein involved in activation and expression of recombination activation genes (RAGs). Although the molecular function of these proteins is unknown, they are almost certainly transmembrane proteins. This family contains a region of two trans…	779.378	329.981	0.42339	Down
OS03G0793100	Glycosyltransferase family 43.	405.279	171.993	0.424383	Down
OS04G0400700	Domain of unknown function (DUF3794). This presumed domain is functionally uncharacterized. This domain family is found in bacteria, and is approximately 90 amino acids in length. The family is found in association with pfam01476.	137.292	58.2988	0.424634	Down
OS07G0237700	Domain of unknown function (DUF1918). This domain, found in various hypothetical bacterial proteins, has no known function.	131.167	55.7451	0.424992	Down
OS12G0186600	Susceptibility to monomelic amyotrophy. This family of proteins is associated with a susceptibility to monomelic amyotrophy.	608.905	258.801	0.425026	Down
OS09G0287000	AP2 domain. This 60 amino acid residue domain can bind to DNA and is found in transcription factor proteins.	1721.12	731.948	0.425273	Down
OS02G0166950	Biotin/lipoate A/B protein ligase family. This family includes biotin protein ligase, lipoate-protein ligase A and B. Biotin is covalently attached at the active site of certain enzymes that transfer carbon dioxide from bicarbonate to organic acids to form cellular metabolites. Biotin protein ligase (BPL) is the enzyme responsible for attaching biotin to a specific lysine at the active site of bi…	135.404	57.595	0.425356	Down
OS06G0542300	Heavy-metal-associated domain.	113.004	48.1358	0.425965	Down
OS11G0256900	SAM dependent carboxyl methyltransferase. This family of plant methyltransferases contains enzymes that act on a variety of substrates including salicylic acid, jasmonic acid and 7-Methylxanthine. Caffeine is synthesized through sequential three-step methylation of xanthine derivatives at positions 7-N, 3-N, and 1-N. The protein 7-methylxanthine methyltransferase (designated as CaMXMT) catalyses …	2100.28	894.95	0.426109	Down
OS08G0148600	DEAD/DEAH box helicase. Members of this family include the DEAD and DEAH box helicases. Helicases are involved in unwinding nucleic acids. The DEAD box helicases are involved in various aspects of RNA metabolizm, including nuclear transcription, pre mRNA splicing, ribosome biogenesis, nucleocytoplasmic transport, translation, RNA decay and organellar gene expression.	1554.19	662.782	0.42645	Down
OS01G0765600	EF hand. The EF-hands can be divided into two classes: signaling proteins and buffering/transport proteins. The first group is the largest and includes the most well-known members of the family such as calmodulin, troponin C and S100B. These proteins typically undergo a calcium-dependent conformational change which opens a target binding site. The latter group is represented by calbindin D9k and …	1799.42	768.489	0.427076	Down
OS01G0314000	Protein of unknown function (DUF3615). This domain family is found in bacteria and eukaryotes, and is typically between 86 and 97 amino acids in length. There is a conserved FAE sequence motif. There is a single completely conserved residue F that may be functionally important.	78.8803	33.6927	0.427138	Down
OS02G0166200	Domain of unknown function (DUF3576). This presumed domain is functionally uncharacterized. This domain is found in bacteria. This domain is about 100 amino acids in length. This domain has a single completely conserved residue G that may be functionally important.	462.667	197.658	0.427214	Down
OS10G0580400	Sodium:solute symporter family. Membership of this family is supported by a significant blast score.	745.477	318.967	0.42787	Down
OS11G0444700	PB1 domain.	1924.07	824.135	0.428328	Down
OS01G0591000	Aldehyde dehydrogenase family. This family of dehydrogenases act on aldehyde substrates. Members use NADP as a cofactor. The family includes the following members: The prototypical members are the aldehyde dehydrogenases EC:1.2.1.3. Succinate-semialdehyde dehydrogenase EC:1.2.1.16. Lactaldehyde dehydrogenase EC:1.2.1.22. Benzaldehyde dehydrogenase EC:1.2.1.28. Methylmalonate-semialdehyde dehydrog…	1156.14	495.526	0.428604	Down
OS08G0302000	Peroxidase.	262.282	112.944	0.430622	Down
OS02G0264700	Tymovirus 45/70Kd protein. Tymoviruses are single stranded RNA viruses. This family includes a protein of unknown function that has been named based on its molecular weight. Tymoviruses such as the ononis yellow mosaic tymovirus encode only three proteins. Of these two are overlapping this protein overlaps a larger ORF that is thought to be the polymerase.	555.54	239.297	0.430746	Down
OS10G0390800	AP2 domain. This 60 amino acid residue domain can bind to DNA and is found in transcription factor proteins.	888.82	383.213	0.431149	Down
OS03G0412300	Heavy-metal-associated domain.	139.254	60.2025	0.43232	Down
OS12G0263800	NmrA-like family. NmrA is a negative transcriptional regulator involved in the post-translational modification of the transcription factor AreA. NmrA is part of a system controlling nitrogen metabolite repression in fungi. This family only contains a few sequences as iteration results in significant matches to other Rossmann fold families.	724.709	313.683	0.43284	Down
OS05G0427200	Galactosyltransferase. This family includes the galactosyltransferases UDP-galactose:2-acetamido-2-deoxy-D-glucose3beta-galactosyltransferase and UDP-Gal:beta-GlcNAc beta 1,3-galactosyltranferase. Specific galactosyltransferases transfer galactose to GlcNAc terminal chains in the synthesis of the lacto-series oligosaccharides types 1 and 2.	443.729	192.638	0.434135	Down
OS03G0246900	Protein of unknown function DUF260.	142.944	62.1061	0.434479	Down
OS09G0396900	VIT family. This family includes the vacuolar Fe2+/Mn2+ uptake transporter, Ccc1 and the vacuolar iron transporter VIT1.	293.81	127.806	0.434996	Down
OS05G0296600	Domain of unknown function (DUF3413). This presumed domain is functionally uncharacterized. This domain is found in bacteria. This domain is about 250 amino acids in length. This domain is found associated with pfam00884.	124.518	54.196	0.435248	Down
OS09G0392000	Orthopoxvirus protein of unknown function (DUF830). This family consists of several Orthopoxvirus proteins of unknown function.	205.227	89.402	0.435624	Down
OS12G0123700	ONAC131, NAC domain-containing protein 131	1014.5	442.658	0.436333	Down
OS03G0266300	Hsp20/alpha crystallin family.	1222.25	533.686	0.436643	Down
OS09G0115900	Domain of unknown function (DUF1957). This domain is found in a set of hypothetical bacterial proteins. Its exact function has not, as yet, been defined.	222.3	97.1116	0.436849	Down
OS06G0582400	Family of FAM53. The FAM53 protein family refers to a family of proteins, which bind to a transcriptional regulator that modulates cell proliferation. It is known to be highly important in neural tube development. It is found in eukaryotes and is typically between 303 and 413 amino acids in length.	184.607	80.6878	0.437078	Down
OS02G0180800	Serpentine type 7TM GPCR receptor class ab chemoreceptor. Chemoreception is mediated in Caenorhabditis elegans by members of the seven-transmembrane G-protein-coupled receptor class (7TM GPCRs) of proteins which are of the serpentine type. Srab is part of the Sra superfamily of chemoreceptors. Chemoperception is one of the central senses of soil nematodes like C. elegans which are otherwise 'blin…	1683.84	736.169	0.437197	Down
OS05G0509500	SRP54-type protein, GTPase domain. This family includes relatives of the G-domain of the SRP54 family of proteins.	160.662	70.2473	0.437236	Down
OS02G0176300	Eukaryotic protein of unknown function (DUF872). This family consists of several uncharacterized eukaryotic proteins. The function of this family is unknown.	216.252	94.6993	0.437911	Down
OS02G0690000	Frag1/DRAM/Sfk1 family. This family includes Frag1, DRAM and Sfk1 proteins. Frag1 (FGF receptor activating protein 1) is a protein that is conserved from fungi to humans. There are four potential iso-prenylation sites throughout the peptide, viz CILW, CIIW and CIGL. Frag1 is a membrane-spanning protein that is ubiquitously expressed in adult tissues suggesting an important cellular function. Dram…	133.624	58.5352	0.438059	Down
OS07G0672566	Tubby C 2. The structure of this family has been solved. It comprises a 12-stranded beta barrel with a central C-terminal alpha helix. This helix is thought to be a transmembrane helix. It is structurally similar to the C-terminal domain of the Tubby protein. In plants it plays a role in defense against pathogens.	126.285	55.3958	0.438657	Down
OS07G0546400	NPH3 family. Phototropism of Arabidopsis thaliana seedlings in response to a blue light source is initiated by nonphototropic hypocotyl 1 (NPH1), a light-activated serine-threonine protein kinase. Mutations in NPH3 disrupt early signaling occurring downstream of the NPH1 photoreceptor. The NPH3 gene encodes a NPH1-interacting protein. NPH3 is a member of a large protein family, apparently specifi…	103.684	45.523	0.439054	Down
OS03G0607700	C2H2-type zinc finger. This family contains a number of divergent C2H2 type zinc fingers.	177.967	78.1985	0.4394	Down
OS03G0368000	Peroxidase.	84.5196	37.1455	0.43949	Down
OS07G0257200	Natural resistance-associated macrophage protein. The natural resistance-associated macrophage protein (NRAMP) family consists of Nramp1, Nramp2, and yeast proteins Smf1 and Smf2. The NRAMP family is a novel family of functional related proteins defined by a conserved hydrophobic core of ten transmembrane domains. This family of membrane proteins are divalent cation transporters. Nramp1 is an int…	2946.35	1296.69	0.440099	Down
OS02G0208100	TLC ATP/ADP transporter.	182.466	80.3153	0.440166	Down
OS01G0856900	Starch binding domain.	185.262	81.6101	0.440512	Down
OS05G0344400	Domain of unknown function (DUF588). This family of plant proteins contains a domain that may have a catalytic activity. It has a conserved arginine and aspartate that could form an active site. These proteins are predicted to contain 3 or 4 transmembrane helices.	258.188	113.831	0.440884	Down
OS03G0306700	Basic region leucine zipper.	145.103	64.187	0.442354	Down
OS04G0186400	Sugar (and other) transporter.	90.6567	40.326	0.444821	Down
OS06G0661766	Xylanase inhibitor N-terminal. The N- and C-termini of the members of this family are jointly necessary for creating the catalytic pocket necessary for cleaving xylanase. Phytopathogens produce xylanase that destroys plant cells, so its destruction through proteolysis is vital for plant-survival.	1089.26	484.759	0.445035	Down
OS05G0142100	Conserved hypothetical protein	949.53	422.831	0.445306	Down
OS04G0453200	Sugar (and other) transporter.	1482.11	661.79	0.446519	Down
OS02G0184900	Cytochrome P450. Cytochrome P450s are haem-thiolate proteins involved in the oxidative degradation of various compounds. They are particularly well known for their role in the degradation of environmental toxins and mutagens. They can be divided into 4 classes, according to the method by which electrons from NAD(P)H are delivered to the catalytic site. Sequence conservation is relatively low with…	115.025	51.3933	0.446802	Down
OS06G0272850	GDSL/SGNH-like Acyl-Esterase family found in Pmr5 and Cas1p. The PC-Esterase family is comprised of Cas1p, the Homo sapiens C7orf58, Arabidopsis thaliana PMR5 and a group of plant freezing resistance/coldacclimatization proteins typified by Arabidopsis thaliana ESKIMO1. animal FAM55D proteins, and animal FAM113 proteins. The PC-Esterase family has features that are both similar and different from…	897.085	400.826	0.44681	Down
OS12G0466200	Conserved hypothetical protein	1257.41	562.225	0.447128	Down
OS02G0648300	Myb/SANT-like DNA-binding domain. This presumed domain appears to be related to other Myb/SANT-like DNA binding domains. In particular pfam10545 seems most related. This family is greatly expanded in plants and appears in several proteins annotated as transposon proteins.	156.902	70.4425	0.44896	Down
OS07G0593000	C2H2-type zinc finger. This family contains a number of divergent C2H2 type zinc fingers.	721.708	324.105	0.449081	Down
OS12G0151000	OsPAP20b, purple acid phosphatase 20b	92.455	41.5617	0.449534	Down
OS09G0471500	Protein tyrosine kinase.	268.883	120.872	0.449536	Down
OS04G0573000	SPX domain. We have named this region the SPX domain after (SYG1, Pho81 and XPR1). This 180 residue length domain is found at the amino terminus of a variety of proteins. In the yeast protein SYG1, the N-terminus directly binds to the G- protein beta subunit and inhibits transduction of the mating pheromone signal. This finding suggests that all the members of this family are involved in G-protei…	272.665	122.704	0.450018	Down
OS06G0332800	DnaJ central domain. The central cysteine-rich (CR) domain of DnaJ proteins contains four repeats of the motif CXXCXGXG where X is any amino acid. The isolated cysteine rich domain folds in zinc dependent fashion. Each set of two repeats binds one unit of zinc. Although this domain has been implicated in substrate binding, no evidence of specific interaction between the isolated DNAJ cysteine ric…	101.775	45.8185	0.450195	Down
OS12G0633700	Myosin head (motor domain).	405.155	182.411	0.450225	Down
OS04G0583200	.	86.0863	38.8128	0.450859	Down
OS10G0550900	OsProDH, Proline dehydrogenase	857.143	387.932	0.452587	Down
OS01G0962000	Colipase-like. This is a family of colipase-like proteins.	226.484	102.663	0.453291	Down
OS11G0669200	Protein kinase domain.	113.56	51.5295	0.453763	Down
OS12G0605800	Carbamoyl-phosphate synthase L chain, ATP binding domain. Carbamoyl-phosphate synthase catalyses the ATP-dependent synthesis of carbamyl-phosphate from glutamine or ammonia and bicarbonate. This important enzyme initiates both the urea cycle and the biosynthesis of arginine and/or pyrimidines. The carbamoyl-phosphate synthase (CPS) enzyme in prokaryotes is a heterodimer of a small and large chain…	118.928	53.9829	0.453913	Down
OS01G0750500	Domain of unknown function (DUF814). This domain occurs in proteins that have been annotated as Fibronectin/fibrinogen binding protein by similarity. This annotation comes from B. subtilis yloA where the N-terminal region is involved in this activity. Hence the activity of this C-terminal domain is unknown. This domain contains a conserved motif D/E-X-W/Y-X-H that may be functionally important.	1515.99	688.139	0.453921	Down
OS11G0204100	Protein of unknown function (DUF1635). The members of this family include sequences that are parts of hypothetical proteins expressed by plant species. The region in question is about 170 amino acids long.	211.049	95.8938	0.454368	Down
OS08G0469600	FAM196 family. This protein family is a domain of unknown function. This family of proteins is found in eukaryotes and are typically between 441 and 534 amino acids in length.	103.796	47.1724	0.454474	Down
OS08G0563200	Protein of unknown function DUF296	740.746	336.881	0.454786	Down
OS01G0307624	Domain of unknown function (DUF4419). This family of proteins is functionally uncharacterized. This family of proteins is found in bacteria, eukaryotes and viruses. Proteins in this family are typically between 348 and 454 amino acids in length.	211.645	96.5027	0.455964	Down
OS02G0125000	Uncharacterized protein family (UPF0121). Uncharacterized integral membrane protein family.	109.466	49.9213	0.456044	Down
OS03G0168300	Protein of unknown function (DUF1997). This family of proteins are functionally uncharacterized.	188.395	86.0442	0.456721	Down
OS06G0716100	DnaJ domain. DnaJ domains (J-domains) are associated with hsp70 heat-shock system and it is thought that this domain mediates the interaction. DnaJ-domain is therefore part of a chaperone (protein folding) system. The T-antigens, although not in Prosite are confirmed as DnaJ containing domains from literature.	548.447	250.518	0.456777	Down
OS06G0107800	B3 DNA binding domain. This is a family of plant transcription factors with various roles in development, the aligned region corresponds the B3 DNA binding domain as described in this domain is found in VP1/AB13 transcription factors. Some proteins also have a second AP2 DNA binding domain pfam00847 such as RAV1. DNA binding activity was demonstrated by.	233.143	106.671	0.457535	Down
OS03G0306900	TENA/THI-4/PQQC family. Members of this family are found in all the three major phyla of life: archaebacteria, eubacteria, and eukaryotes. In Bacillus subtilis, TENA is one of a number of proteins that enhance the expression of extracellular enzymes, such as alkaline protease, neutral protease and levansucrase. The THI-4 protein, which is involved in thiamine biosynthesis, is also a member of thi…	193.896	88.752	0.45773	Down
OS11G0518900	Effector from type III secretion system. This is a family of effector proteins which are secreted by the type III secretion system. The precise function of this family is unknown.	93.4253	42.8564	0.458724	Down
OS12G0130500	Protein kinase domain.	123.557	56.9038	0.460548	Down
OS10G0198333	EspG family. This family of proteins contains the the EspG1, EspG2 and EspG3 proteins from M. tuberculosis. These proteins are involved in the ESAT-6 secretion system 1 (ESX-1) of Mycobacterium tuberculosis which is important for virulence and intercellular spread. Proteins in this family are typically between 254 and 295 amino acids in length.	163.48	75.4317	0.461412	Down
OS12G0628600	Thaumatin family.	1037.17	478.96	0.461795	Down
OS08G0389700	Sulfite exporter TauE/SafE. This is a family of integral membrane proteins where the alignment appears to contain two duplicated modules of three transmembrane helices. The proteins are involved in the transport of anions across the cytoplasmic membrane during taurine metabolizm as an exporter of sulfoacetate. This family used to be known as DUF81.	1731.37	799.729	0.461904	Down
OS12G0584200	Domain of unknown function (DUF1845). This family of proteins are functionally uncharacterized.	229.351	106.08	0.462522	Down
OS06G0347100	Acyl-CoA dehydrogenase, C-terminal domain. C-terminal domain of Acyl-CoA dehydrogenase is an all-alpha, four helical up-and-down bundle.	4782.46	2212.6	0.46265	Down
OS03G0320100	Alpha-L-arabinofuranosidase C-terminus. This family represents the C-terminus (approximately 200 residues) of bacterial and eukaryotic alpha-L-arabinofuranosidase (EC:3.2.1.55). This catalyses the hydrolysis of nonreducing terminal alpha-L-arabinofuranosidic linkages in L-arabinose-containing polysaccharides.	7198.9	3330.6	0.462655	Down
OS09G0124200	Myb-like DNA-binding domain. This family contains the DNA binding domains from Myb proteins, as well as the SANT domain family.	141.275	65.3816	0.462796	Down
OS11G0138900	alpha/beta hydrolase fold. This catalytic domain is found in a very wide range of enzymes.	1411.09	653.359	0.463017	Down
OS11G0249900	Protein kinase domain.	161.521	74.8228	0.463238	Down
OS04G0311400	Papain family cysteine protease.	5439.27	2522.95	0.46384	Down
OS11G0474100	NACHT domain. This NTPase domain is found in apoptosis proteins as well as those involved in MHC transcription activation. This family is closely related to pfam00931.	651.774	302.638	0.46433	Down
OS12G0194100	Papain family cysteine protease.	171.113	79.4933	0.464567	Down
OS04G0535600	Glycosyl hydrolases family 32 N-terminal domain. This domain corresponds to the N-terminal domain of glycosyl hydrolase family 32 which forms a five bladed beta propeller structure.	1474.49	687.27	0.466108	Down
OS09G0437500	Dormancy/auxin associated protein. This family contains several plant dormancy-associated and auxin-repressed proteins the function of which are poorly understood.	12646.3	5908.27	0.467195	Down
OS03G0255100	Glycosyl hydrolases family 35.	1623.18	759.287	0.467778	Down
OS09G0532800	PPR repeat family. This repeat has no known function. It is about 35 amino acids long and is found in up to 18 copies in some proteins. The family appears to be greatly expanded in plants and fungi. The repeat has been called PPR.	148.926	69.7798	0.468553	Down
OS05G0149400	2OG-Fe(II) oxygenase superfamily. This family contains members of the 2-oxoglutarate (2OG) and Fe(II)-dependent oxygenase superfamily. This family includes the C-terminal of prolyl 4-hydroxylase alpha subunit. The holoenzyme has the activity EC:1.14.11.2 catalyzing the reaction: Procollagen L-proline + 2-oxoglutarate + O2 <=> procollagen trans- 4-hydroxy-L-proline + succinate + CO2. The full enzy…	586.654	274.893	0.468578	Down
OS02G0528000	Ring finger domain.	159.207	74.6044	0.4686	Down
OS03G0557900	Guanine nucleotide exchange factor in Golgi transport N-terminal. The full-length Sec7 functions proximally in the secretory pathway as a protein binding scaffold for the coat protein complexes COPII-COPI. The COPII-COPI-protein switch is necessary for maturation of the vesicular-tubular cluster, VTC, intermediate compartments for Golgi compartment biogenesis. This N-terminal domain however does …	230.01	107.948	0.469319	Down
OS10G0578300	Peptidase family M13. M13 peptidases are well-studied proteases found in a wide range of organisms including mammals and bacteria. In mammals they participate in processes such as cardiovascular development, blood-pressure regulation, nervous control of respiration, and regulation of the function of neuropeptides in the central nervous system. In bacteria they may be used for digestion of milk.	120.615	56.6315	0.469524	Down
OS05G0136200	Protein kinase domain.	1483.03	696.611	0.46972	Down
OS03G0741100	OsbHLH148, basic helix-loop-helix protein 148	218.518	102.663	0.469817	Down
OS04G0458600	Aldose 1-epimerase.	114.045	53.5872	0.469876	Down
OS09G0419100	EpsG family. This family of proteins are related to the EpsG protein from B. subtilis. These proteins are likely glycosyl transferases belonging to the membrane protein GT-C clan.	3489.61	1639.76	0.469897	Down
OS02G0752800	AP2 domain. This 60 amino acid residue domain can bind to DNA and is found in transcription factor proteins.	599.651	282.389	0.470923	Down
OS03G0251800	Transcription initiation factor IIF, alpha subunit (TFIIF-alpha). Transcription initiation factor IIF, alpha subunit (TFIIF-alpha) or RNA polymerase II-associating protein 74 (RAP74) is the large subunit of transcription factor IIF (TFIIF), which is essential for accurate initiation and stimulates elongation by RNA polymerase II.	289.11	136.184	0.471045	Down
OS02G0522300	Domain of unknown function DUF20. This transmembrane region is found in putative permeases and predicted transmembrane proteins it has no known function. It is not clear what source suggested that these proteins may be permeases and this information should be treated with caution.	1558.43	734.206	0.471118	Down
OS02G0781800	Domain of unknown function (DUF3517). This presumed domain is functionally uncharacterized. This domain is found in eukaryotes. This domain is about 340 amino acids in length. This domain is found associated with pfam00443.	149.754	70.6609	0.471846	Down
OS02G0602900	Mitochondrial morphogenesis regulator. This family of proteins regulate mitochondrial morphogenesis via a mechanism which is independent of mitofusins and dynamin-related protein 1.	377.351	178.431	0.472853	Down
OS04G0450600	Tropomyosin.	1318.94	624.367	0.473386	Down
OS03G0858800	MatE. The MatE domain	1164.95	551.844	0.473707	Down
OS05G0438600	Fructose-1-6-bisphosphatase.	5497.41	2606.16	0.474071	Down
OS06G0254700	Caleosin related protein. This family contains plant proteins related to caleosin. Caleosins contain calcium-binding domains and have an oleosin-like association with lipid bodies. Caleosins are present at relatively low levels and are mainly bound to microsomal membrane fractions at the early stages of seed development. As the seeds mature, overall levels of caleosins increased dramatically and …	1136.84	539.723	0.474756	Down
OS06G0649600	Protein of unknown function (DUF3307). This family of bacterial proteins has no known function.	1687.17	801.149	0.474849	Down
OS01G0369900	NADH:flavin oxidoreductase / NADH oxidase family.	343.329	163.066	0.474956	Down
OS02G0783625	Saccharopine dehydrogenase. This family comprised of three structural domains that can not be separated in the linear sequence. In some organisms this enzyme is found as a bifunctional polypeptide with lysine ketoglutarate reductase. The saccharopine dehydrogenase can also function as a saccharopine reductase.	2161.45	1030.35	0.476693	Down
OS01G0266800	PQ loop repeat. Members of this family are all membrane bound proteins possessing a pair of repeats each spanning two transmembrane helices connected by a loop. The PQ motif found on loop 2 is critical for the localisation of cystinosin to lysosomes. However, the PQ motif appears not to be a general lysosome-targeting motif. It is thought likely to possess a more general function. Most probably t…	562.087	268.188	0.477129	Down
OS09G0545300	Auxin responsive protein. This family consists of the protein products of the ARG7 auxin responsive genes family none of which have any identified functional role.	434.943	207.826	0.477824	Down
OS01G0623200	Voltage-dependent anion channel. This family of transporters has ten alpha helical transmembrane segments. The structure of a bacterial homologue of SLAC1 shows it to have a trimeric arrangement. The pore is composed of five helices with a conserved Phe residue involved in gating. One homologue, Mae1 from the yeast Schizosaccharomyces pombe, functions as a malate uptake transporter; another, Ssu1…	2621.49	1254.8	0.478659	Down
OS05G0142000	Conserved hypothetical protein	334.887	160.335	0.478775	Down
OS01G0586800	WRKY DNA -binding domain.	104.281	49.9392	0.478892	Down
OS08G0496700	Myb/SANT-like DNA-binding domain. This presumed domain appears to be related to other Myb/SANT like DNA binding domains. In particular pfam10545 seems most related. This family is greatly expanded in plants and appears in several proteins annotated as transposon proteins.	205.237	98.3884	0.47939	Down
OS02G0591000	Transmembrane protein. This family of proteins is found in eukaryotes. Proteins in this family are typically between 138 and 164 amino acids in length. There are two completely conserved residues (H and E) that may be functionally important and four transmembrane helices. The domains in this family vary in length from 124 to 126 amino acids. The precise function of the protein family is still unk…	165.22	79.2749	0.479814	Down
OS09G0502350	Prominin. The prominins are an emerging family of proteins that among the multispan membrane proteins display a novel topology. Mouse prominin and human prominin (mouse)-like 1 (PROML1) are predicted to contain five membrane spanning domains, with an N-terminal domain exposed to the extracellular space followed by four, alternating small cytoplasmic and large extracellular, loops and a cytoplasmi…	328.531	157.645	0.47985	Down
OS04G0349300	Immunity protein 32. A predicted immunity protein with an alpha+beta fold and conserved tryptophan and phenylalanine residues, and a GT motif. Proteins containing this domain are present in bacterial polymorphic toxin systems as an immediate gene neighbor of the toxin gene, usually containing a domain of the Tox-REase-5 family.	482.024	231.428	0.480117	Down
OS11G0141333	Sulfotransferase domain.	145.842	70.0521	0.480328	Down
OS04G0455700	Domain of unknown function (DUF4175).	119.008	57.1993	0.480634	Down
OS03G0789600	Glycosyl hydrolases family 28. Glycosyl hydrolase family 28 includes polygalacturonase EC:3.2.1.15 as well as rhamnogalacturonase A(RGase A), EC:3.2.1.-. These enzymes is important in cell wall metabolizm.	113.115	54.4324	0.481212	Down
OS12G0118200	Fruit fly transformer protein. This family consists of transformer proteins from several Drosophila species and also from Ceratitis capitata (Mediterranean fruit fly). The transformer locus (tra) produces an RNA processing protein that alternatively splices the doublesex pre-mRNA in the sex determination hierarchy of Drosophila melanogaster.	924.902	445.373	0.481536	Down
OS01G0315800	NAD dependent epimerase/dehydratase family. This family of proteins utilize NAD as a cofactor. The proteins in this family use nucleotide-sugar substrates for a variety of chemical reactions.	437.075	210.575	0.481782	Down
OS03G0332100	Cytochrome P450. Cytochrome P450s are haem-thiolate proteins involved in the oxidative degradation of various compounds. They are particularly well known for their role in the degradation of environmental toxins and mutagens. They can be divided into 4 classes, according to the method by which electrons from NAD(P)H are delivered to the catalytic site. Sequence conservation is relatively low with…	140.83	67.9711	0.482646	Down
OS12G0428000	Rhodanese-like domain. Rhodanese has an internal duplication. This Pfam represents a single copy of this duplicated domain. The domain is found as a single copy in other proteins, including phosphatases and ubiquitin C-terminal hydrolases.	3206.6	1550.41	0.483506	Down
OS10G0517500	Cys/Met metabolizm PLP-dependent enzyme. This family includes enzymes involved in cysteine and methionine metabolizm. The following are members: Cystathionine gamma-lyase, Cystathionine gamma-synthase, Cystathionine beta-lyase, Methionine gamma-lyase, OAH/OAS sulfhydrylase, O-succinylhomoserine sulfhydrylase All of these members participate is slightly different reactions. All these enzymes use P…	225.99	109.397	0.484078	Down
OS10G0530200	Glutathione S-transferase, N-terminal domain.	102.318	49.5488	0.484261	Down
OS05G0562800	Protein of unknown function (DUF679). This family contains several uncharacterized plant proteins.	325.116	157.473	0.48436	Down
OS07G0581700	Homeobox domain.	105.362	51.0567	0.484583	Down
OS01G0299500	Serpentine type 7TM GPCR chemoreceptor Srx. Chemoreception is mediated in Caenorhabditis elegans by members of the seven-transmembrane G-protein-coupled receptor class (7TM GPCRs) of proteins which are of the serpentine type. Srx is part of the Srg superfamily of chemoreceptors. Chemoperception is one of the central senses of soil nematodes like C. elegans which are otherwise 'blind' and 'deaf'.	3865.73	1873.4	0.484618	Down
OS03G0183500	Protein of unknown function DUF581	143.932	69.8389	0.48522	Down
OS11G0502700	Uncharacterized protein conserved in bacteria (DUF2317). Members of this family of hypothetical bacterial proteins have no known function.	225.897	109.71	0.485665	Down
OS08G0233000	Ribosomal protein S15.	130.673	63.537	0.486229	Down
OS07G0677300	Peroxidase.	1580.19	769.838	0.487179	Down
OS10G0191300	Cysteine-rich secretory protein family. This is a large family of cysteine-rich secretory proteins, antigen 5, and pathogenesis-related 1 proteins (CAP) that are found in a wide range of organisms, including prokaryotes and non-vertebrate eukaryotes, The nine subfamilies of the mammalian CAP 'super'family include: the human glioma pathogenesis-related 1 (GLIPR1), Golgi associated pathogenesis rel…	22364.9	10896.9	0.487232	Down
OS09G0526700	NAD dependent epimerase/dehydratase family. This family of proteins utilize NAD as a cofactor. The proteins in this family use nucleotide-sugar substrates for a variety of chemical reactions.	788.515	384.403	0.487502	Down
OS03G0327800	No apical meristem (NAM) protein. This is a family of no apical meristem (NAM) proteins these are plant development proteins. Mutations in NAM result in the failure to develop a shoot apical meristem in petunia embryos. NAM is indicated as having a role in determining positions of meristems and primordial. One member of this family NAP (NAC-like, activated by AP3/PI) is encoded by the target gene…	641.654	312.914	0.487669	Down
OS01G0704100	Major Facilitator Superfamily.	249.477	121.7	0.487819	Down
OS05G0205000	Major intrinsic protein. MIP (Major Intrinsic Protein) family proteins exhibit essentially two distinct types of channel properties: (1) specific water transport by the aquaporins, and (2) small neutral solutes transport, such as glycerol by the glycerol facilitators.	195.716	95.5984	0.488454	Down
OS07G0220600	CHDCT2 (NUC038) domain. The CHDCT2 C-terminal domain is found in PHD/RING finger and chromo domain-associated CHD-like helicases.	454.269	222.323	0.489409	Down
OS06G0143600	Plant protein of unknown function (DUF868). This family consists of several hypothetical proteins from Arabidopsis thaliana and Oryza sativa. The function of this family is unknown.	126.022	61.7157	0.48972	Down
OS07G0158800	Core-2/I-Branching enzyme. This is a family of two different beta-1,6-N-acetylglucosaminyltransferase enzymes, I-branching enzyme and core-2 branching enzyme. I-branching enzyme is responsible for the production of the blood group I-antigen during embryonic development. Core-2 branching enzyme forms crucial side-chain branches in O-glycans.	1405.21	688.857	0.490215	Down
OS10G0127900	F-box domain. This domain is approximately 50 amino acids long, and is usually found in the N-terminal half of a variety of proteins. Two motifs that are commonly found associated with the F-box domain are the leucine rich repeats (LRRs; pfam00560 and pfam07723) and the WD repeat (pfam00400). The F-box domain has a role in mediating protein-protein interactions in a variety of contexts, such as p…	2297.53	1126.48	0.490301	Down
OS03G0184550	NAD dependent epimerase/dehydratase family. This family of proteins utilize NAD as a cofactor. The proteins in this family use nucleotide-sugar substrates for a variety of chemical reactions.	660.751	324.069	0.490456	Down
OS05G0468900	Ring finger domain.	230.801	113.281	0.490817	Down
OS02G0564700	Helix-loop-helix DNA-binding domain.	533.43	262.017	0.491193	Down
OS09G0527100	zinc-binding in reverse transcriptase. This domain would appear to be a zinc-binding region of a putative reverse transcriptase.	714.978	351.388	0.491467	Down
OS11G0593000	Phosphoesterase family. This family includes both bacterial phospholipase C enzymes EC:3.1.4.3, but also eukaryotic acid phosphatases EC:3.1.3.2.	692.556	340.441	0.491572	Down
OS10G0109300	Peroxidase.	2805.81	1379.58	0.491687	Down
OS05G0127200	Phosphatidylinositol-specific phospholipase C, X domain. This associates with pfam00387 to form a single structural unit.	1884.05	926.438	0.491728	Down
OS06G0614400	Fibroblast growth factor. Fibroblast growth factors are a family of proteins involved in growth and differentiation in a wide range of contexts. They are found in a wide range of organisms, from nematodes to humans. Most share an internal core region of high similarity, conserved residues in which are involved in binding with their receptors. On binding, they cause dimerization of their tyrosine …	221.821	109.083	0.491763	Down
OS03G0749300	Glycosyl hydrolase family 3 N terminal domain.	154.779	76.1946	0.492281	Down
OS01G0916000	Transmembrane protein. This family of proteins is found in eukaryotes. Proteins in this family are typically between 138 and 164 amino acids in length. There are two completely conserved residues (H and E) that may be functionally important and four transmembrane helices. The domains in this family vary in length from 124 to 126 amino acids. The precise function of the protein family is still unk…	11491.3	5660.17	0.492563	Down
OS10G0494000	Protein of unknown function (DUF789). This family consists of several plant proteins of unknown function.	2061.13	1015.33	0.49261	Down
OS03G0342900	Dormancy/auxin associated protein. This family contains several plant dormancy-associated and auxin-repressed proteins the function of which are poorly understood.	1622.76	800.675	0.493402	Down
OS02G0168100	Glyoxalase/Bleomycin resistance protein/Dioxygenase superfamily.	1259.76	621.878	0.493647	Down
OS10G0460900	TPR repeat.	163.56	80.7649	0.493792	Down
OS01G0522100	CoA-binding domain.	325.255	160.631	0.493861	Down
OS11G0700500	Myb-like DNA-binding domain. This family contains the DNA binding domains from Myb proteins, as well as the SANT domain family.	3004.9	1484.04	0.493874	Down
OS03G0575500	Type III secretion protein (HpaP). This entry represents proteins encoded by genes which are always found in type III secretion operons, although their function in the processes of secretion and virulence is unclear. Hpa stands for Hrp-associated gene, where Hrp stands for hypersensitivity response and virulence. see also PMID:18584024	1160.76	574.109	0.4946	Down
OS01G0138800	Peptidase C26 domain containing protein	1819.05	901.457	0.495566	Down
OS03G0667500	ZIP Zinc transporter. The ZIP family consists of zinc transport proteins and many putative metal transporters. The main contribution to this family is from the Arabidopsis thaliana ZIP protein family these proteins are responsible for zinc uptake in the plant. Also found within this family are C. elegans proteins of unknown function which are annotated as being similar to human growth arrest indu…	730.802	362.243	0.495678	Down
OS10G0490900	Secretory protein	133.331	66.1498	0.496134	Down
OS12G0160500	Associated with HOX. The function of this domain is unknown. It is often found in plant proteins associated with pfam00046.	204.142	101.356	0.496495	Down
OS05G0422900	Atrophin-1 family. Atrophin-1 is the protein product of the dentatorubral-pallidoluysian atrophy (DRPLA) gene. DRPLA OMIM:125370 is a progressive neurodegenerative disorder. It is caused by the expansion of a CAG repeat in the DRPLA gene on chromosome 12p. This results in an extended polyglutamine region in atrophin-1, that is thought to confer toxicity to the protein, possibly through altering i…	1488.88	739.262	0.496522	Down
OS01G0208400	peptide-N4-asparagine amidase A	144.124	71.5832	0.496678	Down
OS06G0202300	Cryptococcal mannosyltransferase 1. The capsule of pathogenic fungi is a complex polysaccharide whose formation is determined by a number of enzymes including, most importantly, alpha-1,3-mannosyltransferase 1, EC:2.4.1.-.	252.65	125.62	0.497208	Down
OS04G0630800	Anthocyanidin reductase	1993.43	992.634	0.497953	Down
OS04G0135400	Protein kinase domain.	164.299	81.8285	0.498046	Down
OS04G0686800	VIT family. This family includes the vacuolar Fe2+/Mn2+ uptake transporter, Ccc1 and the vacuolar iron transporter VIT1.	224.562	111.85	0.498082	Down
OS05G0397800	DnaJ domain. DnaJ domains (J-domains) are associated with hsp70 heat-shock system and it is thought that this domain mediates the interaction. DnaJ-domain is therefore part of a chaperone (protein folding) system. The T-antigens, although not in Prosite are confirmed as DnaJ containing domains from literature.	231.295	115.303	0.498509	Down
OS06G0125800	Ring finger domain.	1653.17	824.287	0.49861	Down
OS07G0501700	C2 domain.	195.614	97.6023	0.498953	Down
OS04G0378400	Herpesvirus UL16/UL94 family. This family groups together HSV-1 UL16, HSV-6 ORF11R, EHV-1 46, HCMV UL94, EBV BGLF2 and VZV 44. UL16 protein may play a role in capsid maturation including DNA packaging/cleavage. In immunofluorescence studies, UL16 was localized to the nucleus of infected cells in areas containing high concentrations of HSV capsid proteins. These nuclear compartments have been desc…	543.167	271.309	0.499495	Down
OS02G0437300	Protein of unknown function (DUF3561). This family of proteins is functionally uncharacterized. This protein is found in bacteria. Proteins in this family are about 110 amino acids in length.	1310.22	654.972	0.499893	Down

## Sheet: Table S7
Table S7. Genes up- and down-regulated at both 4 and 6 DAG in ZHD2-D.
		4 DAG			6 DAG
gene		WT	ZHD2-D	FC	WT	ZHD2-D	FC
OS08G0479400	ZHD2	0	494.697	Inf	0.485138	218.403	450.187	Up
OS06G0552900	FT-Like12	0.53147	58.4296	109.94	2.38555	493.573	206.901	Up
OS01G0293000	S-adenosylmethionine synthetase	10.6128	772.405	72.7809	35.4679	960.007	27.067	Up
OS02G0789700	Nucleotide-binding, alpha-beta plait domain containing protein	1.06294	64.0839	60.2892	26.4418	85.0038	3.21475	Up
OS03G0170900	OsSUT1, SUCROSE TRANSPORTER 1	24.9058	142.556	5.72381	65.6795	335.332	5.10558	Up
OS07G0109700	Conserved hypothetical protein	111.292	514.101	4.61938	80.2554	385.248	4.80027	Up
OS02G0771600	AMINOCYCLOPROPANE-1-CARBOXYLIC ACID OXIDASE 3	23.8396	94.3873	3.95927	66.6589	266.469	3.9975	Up
OS02G0715000	xylem cysteine proteinase 2 precursor	69.3662	246.253	3.55004	85.2582	212.155	2.48838	Up
OS08G0298700	male sterility protein	286.563	869.199	3.03319	113.004	432.556	3.8278	Up
OS01G0564300	OsFKBP46, Peptidyl-prolyl cis-trans isom	136.723	408.723	2.98942	674.557	1779.05	2.63736	Up
OS02G0252400	OsDof3, dof zinc finger domain containing protein	83.6792	239.561	2.86285	60.343	479.12	7.93994	Up
OS03G0182900	Non-protein coding transcript	83.7425	234.664	2.80221	44.3426	265.984	5.99838	Up
OS12G0508400	Conserved hypothetical protein	125.021	347.493	2.77949	173.73	710.277	4.0884	Up
OS11G0521000	OsGELP111, GDSL ESTERASE/LIPASE PROTEIN 111	385.692	932.107	2.41672	135.049	330.72	2.4489	Up
OS05G0103800	Conserved hypothetical protein	467.773	1071.66	2.29099	293.637	700.055	2.38408	Up
OS10G0518000	Non-protein coding transcript	2285.76	5165.34	2.25979	537.314	1223.27	2.27663	Up
OS06G0142200	OsENOD93a, early nodulin 93 ENOD93 protein	152.046	328.811	2.16258	244.434	1737.64	7.10883	Up
OS06G0701700	OsHKT1, High-affinity K+ Transporter 1	363.516	782.73	2.15322	4200.17	8621.3	2.05261	Up
OS01G0647200	Hypothetical conserved gene	246.314	513.698	2.08554	1324.74	3617.65	2.73084	Up
OS07G0677100	PEROXIDASE 8.1	346.416	717.743	2.07191	63.2137	142.208	2.24964	Up
OS12G0114800	non-specific lipid transfer protein 1.16	391.136	788.034	2.01473	169.262	485.198	2.86655	Up
OS06G0274800	class III peroxidase 77	333.309	667.311	2.00208	237.367	690.216	2.9078	Up
OS03G0245700	3-ketoacyl-CoA synthase	863.224	1727.76	2.00152	523.273	1115.06	2.13094	Up
OS05G0579200	AMP-dependent synthetase and ligase domain containing protein	181.18	4.01508	0.0221607	147.492	16.4237	0.111353	Down
OS04G0445000	Similar to Potassium channel SKOR (Stelar K(+) outward rectifying channel)	115.474	2.80565	0.0242968	243.25	38.6175	0.158756	Down
OS05G0163300	OsFLA9, fasciclin-like arabinogalactan protein 9	49.775	2.27358	0.045677	24.3498	1.90365	0.0781793	Down
OS05G0579500	Similar to 10A19I.7.	144.609	8.90605	0.0615873	121.848	26.4918	0.217417	Down
OS04G0445050	Non-protein coding transcript	214.061	13.4102	0.0626467	405.64	61.32	0.151168	Down
OS06G0599200	Cytochrome P450	38.1493	3.69789	0.0969321	760.689	284.429	0.37391	Down
OS03G0741100	OsbHLH148, basic helix-loop-helix protein 148	368.535	40.5745	0.110097	218.518	102.663	0.469817	Down
OS04G0521100	OsPIP2;3, Plasma membrane intrinsic protein 2-3	577.324	65.191	0.112919	1153.84	391.519	0.339319	Down
OS06G0314501	Conserved hypothetical protein	95.8598	13.4532	0.140343	49.2341	13.2253	0.268621	Down
OS08G0563200	Protein of unknown function DUF296	207.567	29.2926	0.141123	740.746	336.881	0.454786	Down
OS12G0123700	ONAC131, NAC domain-containing protein 131	107.456	15.8987	0.147956	1014.5	442.658	0.436333	Down
OS06G0641550	Non-protein coding transcript	48.7321	8.8201	0.180992	38.0759	8.85029	0.232438	Down
OS07G0116800	Hypothetical conserved gene	50.9079	9.75532	0.191627	306.798	101.178	0.329789	Down
OS12G0151000	OsPAP20b, purple acid phosphatase 20b	76.3019	15.1947	0.199139	92.455	41.5617	0.449534	Down
OS07G0158500	OsHAP2J, HAP2 SUBUNIT OF CCAAT-BOX BINDING COMPLEX	175.762	37.1078	0.211125	395.275	140.872	0.35639	Down
OS03G0426350	Conserved hypothetical protein	348.174	76.4729	0.21964	552.128	180.908	0.327656	Down
OS06G0554600	Conserved hypothetical protein	378.789	84.9165	0.224179	1198.05	425.201	0.354911	Down
OS08G0171700	Conserved hypothetical protein	475.702	107.233	0.22542	945.389	249.211	0.263606	Down
OS03G0115800	Conserved hypothetical protein	2243.35	518.718	0.231225	3704.41	639.779	0.172708	Down
OS01G0330200	Peptidase C1A	231.483	53.8395	0.232585	1582.19	250.264	0.158176	Down
OS08G0240200	Conserved hypothetical protein	382.971	91.0169	0.23766	1081.98	261.603	0.241783	Down
OS06G0641500	Similar to Cytochrome P450 CYP71Y10	122.337	29.3519	0.239927	463.585	142.226	0.306797	Down
OS04G0550866	Hypothetical protein	358.65	91.3608	0.254735	120.544	40.6573	0.337283	Down
OS03G0183500	Protein of unknown function DUF581	256.884	66.1692	0.257584	143.932	69.8389	0.48522	Down
OS01G0309800	Hydrogenase expression	85.8351	22.4882	0.261993	337.022	120.269	0.356857	Down
OS03G0233000	Protein of unknown function DUF607	75.1924	20.5748	0.273629	1255.65	360.387	0.287013	Down
OS06G0159600	OsPUB64, U-box protein 64	1615.99	446.131	0.276073	3450.92	1163.55	0.337169	Down
OS06G0641400	Hypothetical protein	58.8234	16.4308	0.279324	333.604	95.8991	0.287464	Down
OS08G0130000	OsSTA203, Putative DNA binding domain containing protein	467.032	133.048	0.284881	595.565	145.974	0.245102	Down
OS10G0490900	Secretory protein	83.6226	24.8047	0.296627	133.331	66.1498	0.496134	Down
OS04G0588700	OsABCC7, ABC transporter superfamily ABCC subgroup member 7	265.531	81.7507	0.307877	911.488	260.704	0.286021	Down
OS07G0611500	C1-like domain containing protein	267.112	84.4274	0.316075	664.603	158.159	0.237976	Down
OS01G0208400	peptide-N4-asparagine amidase A	451.899	146.442	0.32406	144.124	71.5832	0.496678	Down
OS05G0142000	Conserved hypothetical protein	244.687	83.0624	0.339464	334.887	160.335	0.478775	Down
OS01G0810500	Hypothetical conserved gene	79.4541	27.2502	0.342968	358.093	104.372	0.291465	Down
OS04G0630800	Anthocyanidin reductase	117.032	40.3166	0.344492	1993.43	992.634	0.497953	Down
OS12G0431100	ATPase, AAA-type, core domain containing protein	360.796	125.131	0.346819	1947.7	617.537	0.31706	Down
OS04G0468600	Hypothetical conserved gene	892.584	312.137	0.349701	5754.28	2113.73	0.367332	Down
OS03G0129100	OsMLO2, powdery-MiLdew-resistance gene O2	158.503	58.7631	0.370737	444.164	183.552	0.413251	Down
OS10G0550900	OsProDH, Proline dehydrogenase	174.248	66.8466	0.38363	857.143	387.932	0.452587	Down
OS08G0185900	Conserved hypothetical protein	101.683	40.2573	0.395911	287.673	93.8952	0.326395	Down
OS04G0400800	Heavy metal transport/detoxification protein domain containing protein	243.7	97.854	0.401534	334.918	98.8612	0.295181	Down
OS03G0201901	Glycoside hydrolase	432.521	173.864	0.401979	870.239	340.121	0.390836	Down
OS01G0138800	Peptidase C26 domain containing protein	572.309	231.633	0.404734	1819.05	901.457	0.495566	Down
OS06G0692600	Protein kinase	351.594	142.487	0.405259	190.71	73.9776	0.387906	Down
OS01G0584100	Similar to hydroxyproline-rich glycoprotein family protein	393.49	165.388	0.420311	251.315	100.092	0.398271	Down
OS06G0228500	OsATL12, Amino acid transporter	166.405	70.0124	0.420734	67.3173	19.3088	0.286832	Down
OS05G0142100	Conserved hypothetical protein	184.409	78.6606	0.426555	949.53	422.831	0.445306	Down
OS02G0519700	Conserved hypothetical protein	738.096	315.297	0.427177	3073.18	1013.16	0.329676	Down
OS12G0466200	Conserved hypothetical protein	177.911	77.1769	0.433794	1257.41	562.225	0.447128	Down
OS05G0493800	Similar to nodulin-like protein	224.186	98.1548	0.437828	466.165	108.315	0.232353	Down
OS01G0227100	NYC1, Non-Yellow Coloring 1, Chlorophyll b reductase	333.834	151.538	0.453932	1706.86	676.67	0.396442	Down
OS03G0628800	Similar to H1flk	1505.28	716.673	0.476105	558.308	224.345	0.40183	Down
OS01G0650200	OsGELP21, GDSL esterase/lipase protein 21	588.924	291.89	0.495633	1984.96	654.369	0.329663	Down
